# Supplementary material for: Microevolution of the mexT and lasR Reinforces the Bias of Quorum Sensing System in Laboratory Strains of Pseudomonas aeruginosa PAO1
Source: Front Microbiol. 2022 Apr 12;13:821895. doi: 10.3389/fmicb.2022.821895 (PMC9041413; doi:10.3389/fmicb.2022.821895)
Supplement: Supplementary Script and Bioinformatic Data — https://github.com/lyonliuyang/P_aeruginosaPAO1_microevolution_Sup. [file Data_Sheet_1.xlsx]

## Sheet: Table S1 Strain
Strain or plasmid	Properties and characteristic	Source or reference
PAO1-A	Wild-type strain of Pseudomonas aeruginosa PAO1	Laboratory collection
PAO1-B	Wild-type strain of Pseudomonas aeruginosa PAO1	Laboratory collection
PAO1-C	Wild-type strain of Pseudomonas aeruginosa PAO1	Laboratory collection
PAO1-D	Wild-type strain of Pseudomonas aeruginosa PAO1	Laboratory collection
PAO1-E	Wild-type strain of Pseudomonas aeruginosa PAO1	E. P. Greenberg,University of Washington(U.S.A)
PAO1-E-ΔlasR	3-bp insertion(corresponded with PAO1-A) of lasR gene in PAO1-E	This study
PAO1-E-ΔmexT	18-bp deletion(corresponded with PAO1-D) of mexT gene in PAO1-E	This study
Escherichia coli DH5α	F- endA1 thi-1 recA1 relA1 gyrA96 supE44(lac) U169 hsdR17	Laboratory collection
S17-1 λpir	thi pro hsdR-hsdM+ΔrecA RP4-2::TcMu-Km::Tn7	Laboratory collection
pK18-Gm-mobsacB	pK18-mobsacB with gentamicin(Gm) resistance cassette inserted at NcoI site	Laboratory collection
pK18-ΔlasR	plasmid vector containing 3-bp insertion(corresponded with PAO1-A) of lasR	This study
pK18-ΔmexT	plasmid vector containing 18-bp deletion(corresponded with PAO1-D) of mexT	This study

## Sheet: Table S2 Primer
Name	Sequence(5'-3')	Description
Insertion-lasR-F	ctcggtacccggggatccATGGCCTTGGTTGACGGTTT	Insertion of 3bp in lasR
Insertion-lasR-R	acggccagtgccaagcttTGAGAGGCAAGATCAGAGAG	Insertion of 3bp in lasR
Deletion-mexT-F	ctcggtacccggggatccATGCCTGTCAGTGATCCTATGC	Deletion of 18bp in mexT
Deletion-mexT-R	acggccagtgccaagcttCGACGAGGACGAACCCCG	Deletion of 18bp in mexT
Insertion-lasR-ver-F	CTCGGACTGCCGTACAACGT	Verification of lasR 3bp insertion forward
Insertion-lasR-ver-R	GGCAGTCGTTTCGAGAATGGC	Verification of lasR 3bp insertion reverse
Deletion-mexT-ver-F	ACGCACCAGGACTTCCCCT	Verification of mexT 18bp deletion forward
Deletion-mexT-ver-R	CAGCTCCTCGTCGACGAA	Verification of mexT 18bp deletion reverse
M13-F	TGTAAAACGACGGCCAGT	Universe primer for pK18 forward
M13-R	CAGGAAACAGCTATGACC	Universe primer for pK18 reverse
qPCR-lasI-F	GCGCGAAGAGTTCGATAAAA	Real-Time qRT-PCR of lasI gene forward
qPCR-lasI-R	GCTCCTTGAACACTTGAGCA	Real-Time qRT-PCR of lasI gene reverse
qPCR-lasR-F	GATATCGGTTATCTGCAACTGCT	Real-Time qRT-PCR of lasR gene forward
qPCR-lasR-R	CCGCCGAATATTTCCCATA	Real-Time qRT-PCR of lasR gene reverse
qPCR-rhlR-F	TGCGTTGCATGATCGAGT	Real-Time qRT-PCR of rhlR gene forward
qPCR-rhlR-R	CGGGTTGGACATCAGCAT	Real-Time qRT-PCR of rhlR gene reverse
qPCR-pqsR-F	TGCTCGGCTACACCAAGG	Real-Time qRT-PCR of pqsR gene forward
qPCR-pqsR-R	AGGGAGGCATTGCACAAC	Real-Time qRT-PCR of pqsR gene reverse
qPCR-proC-F(reference)	CTTCGAAGCACTGGTGGAG	Real-Time qRT-PCR of proC gene forward
qPCR-proC-R(reference)	TTATTGGCCAAGCTGTTCG	Real-Time qRT-PCR of proC gene reverse
qPCR-rpoD-F(reference)	CATCCTGGCCGACTACAATC	Real-Time qRT-PCR of rpoD gene forward
qPCR-rpoD-R(reference)	GCTGAGGACGTCGGAGAG	Real-Time qRT-PCR of rpoD gene reverse

## Sheet: Table S3 Mutation rates
Name	Mutation rate
PA0001	0.0301
PA0002	0.0229
PA0003	0.0387
PA0004	0.0114
PA0005	0.0463
PA0006	0.1535
PA0007	0.0728
PA0008	0.0578
PA0009	0.0113
PA0010	0.0351
PA0011	0.0209
PA0012	0.083
PA0013	0.0403
PA0014	0.2566
PA0015	0.1036
PA0016	0.0074
PA0017	0.0683
PA0018	0.0901
PA0019	0.0116
PA0020	0.0202
PA0021	0.138
PA0022	0.0481
PA0023	0.074
PA0024	0.035
PA0026	0.0263
PA0027	0.1572
PA0028	0.2691
PA0030	0.0946
PA0031	0.0525
PA0032	0.0424
PA0033	0.1308
PA0035	0.053
PA0036	0.0231
PA0037	0.1448
PA0038	0.0605
PA0039	0.0242
PA0042	0.0857
PA0043	0.037
PA0044	0.1904
PA0045	0.0666
PA0046	0.0673
PA0047	0.0186
PA0048	0.2912
PA0049	0.062
PA0050	0.0866
PA0051	0.0346
PA0052	0.082
PA0053	0.229
PA0054	0.588
PA0055	0.0772
PA0057	0.0746
PA0058	0.2381
PA0059	0.07
PA0060	0.3731
PA0061	0.074
PA0062	0.0451
PA0063	0.1309
PA0064	0.0725
PA0065	0.0628
PA0066	0.081
PA0067	0.0217
PA0068	0.0615
PA0069	0.0602
PA0070	0.0389
PA0071	0.0491
PA0072	0.0441
PA0073	0.0565
PA0076	0.0567
PA0086	0.0514
PA0092	0.2894
PA0094	0.0398
PA0096	0.0965
PA0097	0.1147
PA0098	0.1512
PA0099	0.1916
PA0100	0.1468
PA0101	0.1648
PA0102	0.0321
PA0103	0.0481
PA0104	3.2974
PA0105	0.0176
PA0107	0.0336
PA0109	0.0783
PA0110	0.1165
PA0111	0.1727
PA0112	0.1048
PA0114	0.0348
PA0115	0.0514
PA0117	0.0462
PA0118	0.1096
PA0119	0.0356
PA0120	0.0257
PA0121	0.1086
PA0122	0.1371
PA0123	0.0848
PA0124	0.1033
PA0125	0.0575
PA0126	0.1491
PA0127	0.0977
PA0128	0.0406
PA0129	0.0201
PA0130	0.0302
PA0131	0.0026
PA0133	0.018
PA0134	0.0591
PA0135	1.0677
PA0137	0.0475
PA0138	0.0377
PA0139	0.0097
PA0140	0.0373
PA0142	0.0319
PA0143	0.0554
PA0144	0.1796
PA0145	0.108
PA0146	0.0936
PA0147	0.0743
PA0148	0.0389
PA0150	0.1481
PA0152	0.052
PA0153	0.0339
PA0154	0.0629
PA0157	0.0678
PA0160	0.3671
PA0161	0.6673
PA0162	0.0375
PA0163	0.0374
PA0164	0.0631
PA0165	0.0125
PA0167	0.0366
PA0168	0.0663
PA0170	0.0967
PA0171	0.0313
PA0172	0.0427
PA0174	0.0716
PA0175	0.0447
PA0176	0.0467
PA0177	0.0458
PA0178	0.101
PA0179	0.0358
PA0180	0.1005
PA0181	0.1045
PA0183	0.0574
PA0185	0.0994
PA0187	0.2318
PA0188	0.0515
PA0190	0.0914
PA0193	0.0717
PA0194	0.1109
PA0195	0.0226
PA0195.1	0.0265
PA0196	0.0068
PA0197	0.1517
PA0198	0.0294
PA0199	0.0363
PA0200	0.0889
PA0201	0.0356
PA0207	0.0433
PA0208	0.0234
PA0209	0.2535
PA0210	0.1268
PA0211	0.0662
PA0212	0.0862
PA0213	0.2599
PA0214	0.1263
PA0215	0.0991
PA0216	0.0234
PA0217	0.0328
PA0219	0.0585
PA0221	0.0355
PA0222	0.0599
PA0225	0.0702
PA0226	0.036
PA0227	0.0197
PA0228	0.0276
PA0229	0.0286
PA0230	0.0829
PA0234	0.0756
PA0236	0.0714
PA0238	0.0706
PA0242	0.1
PA0244	0.1126
PA0245	0.1192
PA0246	0.0624
PA0247	0.0486
PA0250	0.0275
PA0251	0.1572
PA0252	0.6332
PA0253	0.1751
PA0254	0.1359
PA0255	0.0713
PA0256	0.2597
PA0258	0.5477
PA0259	0.0835
PA0260	0.2185
PA0261	0.3292
PA0264	0.9425
PA0265	0.0139
PA0266	0.0307
PA0267	0.0668
PA0268	0.0937
PA0270	0.2192
PA0274	0.1337
PA0276	0.0871
PA0277	0.0555
PA0278	0.1313
PA0279	0.1526
PA0280	0.0233
PA0281	0.026
PA0282	0.0137
PA0283	0.0327
PA0284	0.0883
PA0285	0.0204
PA0286	0.0226
PA0288	0.0292
PA0289	0.0418
PA0290	0.0268
PA0291	0.0834
PA0292	0.0304
PA0294	0.0905
PA0295	0.0968
PA0297	0.295
PA0298	0.0138
PA0299	0.0185
PA0300	0.023
PA0301	0.0363
PA0302	0.0133
PA0303	0.0131
PA0304	0.0165
PA0305	0.0969
PA0306	0.0799
PA0307	0.1284
PA0308	0.0756
PA0309	0.071
PA0310	0.1239
PA0311	0.0494
PA0312	0.0679
PA0313	0.035
PA0314	0.0463
PA0315	0.0565
PA0316	0.0269
PA0317	0.0619
PA0318	0.0689
PA0319	0.0511
PA0320	0.0206
PA0321	0.0425
PA0327	0.0292
PA0328	0.0838
PA0329	0.1028
PA0330	0.0361
PA0332	0.1564
PA0334	0.1225
PA0335	0.0312
PA0336	0.0288
PA0337	0.0046
PA0338	0.0854
PA0339	0.108
PA0340	0.0466
PA0341	0.0305
PA0342	0.0252
PA0343	0.0549
PA0344	0.0899
PA0345	0.1187
PA0346	0.2683
PA0348	0.0821
PA0349	0.086
PA0350	0.0556
PA0351	0.0242
PA0353	0.0297
PA0354	0.0557
PA0356	0.0369
PA0357	0.0344
PA0358	0.0665
PA0359	0.0632
PA0362	0.09
PA0363	0.0379
PA0364	0.0645
PA0365	0.0778
PA0366	0.0773
PA0367	0.0394
PA0368	0.0458
PA0369	0.1185
PA0370	0.1052
PA0371	0.0747
PA0372	0.043
PA0373	0.1086
PA0374	0.0331
PA0375	0.0087
PA0376	0.0343
PA0377	0.0644
PA0378	0.0527
PA0380	0.2163
PA0381	0.0385
PA0382	0.0972
PA0383	0.0772
PA0386	0.0841
PA0387	0.063
PA0388	0.0502
PA0389	0.0175
PA0391	0.0323
PA0392	0.0191
PA0393	0.0575
PA0394	0.1435
PA0395	0.0071
PA0396	0.0155
PA0398	0.0126
PA0399	0.0201
PA0401	0.0706
PA0402	0.0166
PA0403	0.0352
PA0404	0.0395
PA0405	0.0489
PA0406	0.0217
PA0407	0.017
PA0408	0.0588
PA0409	0.0232
PA0410	0.1109
PA0411	0.053
PA0413	0.079
PA0414	0.0504
PA0415	0.1128
PA0416	0.0477
PA0417	0.044
PA0418	0.3005
PA0419	0.1329
PA0420	0.0313
PA0421	0.022
PA0422	0.0901
PA0423	0.0359
PA0424	0.1807
PA0425	0.0135
PA0427	0.0173
PA0428	0.0607
PA0429	0.1457
PA0430	0.0351
PA0431	0.1376
PA0432	0.0141
PA0433	0.1315
PA0434	0.0792
PA0435	0.1609
PA0436	0.0562
PA0437	0.0391
PA0438	0.0181
PA0440	0.0506
PA0442	1.0075
PA0443	0.0196
PA0444	0.0507
PA0446	0.027
PA0447	0.0133
PA0449	0.1125
PA0451	0.113
PA0452	0.0584
PA0454	0.0173
PA0455	0.0306
PA0457	0.1011
PA0458	0.0185
PA0460	0.029
PA0462	0.0432
PA0463	0.0567
PA0464	0.0483
PA0465	0.0553
PA0466	0.0362
PA0468	0.1622
PA0469	0.0726
PA0473	0.1098
PA0474	0.0768
PA0476	0.0504
PA0478	0.0591
PA0479	0.1855
PA0480	0.134
PA0481	0.439
PA0482	0.0357
PA0483	0.1581
PA0484	0.0478
PA0485	0.056
PA0486	0.0663
PA0487	0.0736
PA0488	0.1983
PA0489	0.1717
PA0490	0.0718
PA0492	0.0484
PA0493	0.0828
PA0494	0.1116
PA0495	0.0628
PA0499	0.2254
PA0500	0.0352
PA0501	0.0506
PA0502	0.0542
PA0503	0.1096
PA0504	0.0836
PA0505	0.1403
PA0510	0.0989
PA0511	0.0914
PA0512	0.0479
PA0513	0.1461
PA0514	0.1753
PA0515	0.1595
PA0517	0.196
PA0518	0.0421
PA0519	0.0142
PA0520	0.0695
PA0521	0.1411
PA0522	0.3044
PA0523	0.0099
PA0524	0.0155
PA0525	0.0584
PA0526	0.1123
PA0527	0.0365
PA0528	0.0136
PA0530	0.0448
PA0532	0.0747
PA0533	0.025
PA0534	0.0702
PA0538	0.0757
PA0539	0.0289
PA0540	0.0795
PA0541	0.0588
PA0542	0.1326
PA0543	0.1448
PA0544	0.1247
PA0545	0.1086
PA0546	0.0136
PA0547	0.0604
PA0548	0.0335
PA0549	0.1864
PA0551	0.0304
PA0552	0.0184
PA0553	0.334
PA0554	0.4243
PA0555	0.0058
PA0556	0.1339
PA0557	0.1025
PA0559	0.0846
PA0560	0.0522
PA0561	0.4547
PA0563	0.0235
PA0566	0.1172
PA0567	0.0263
PA0568	0.4659
PA0569	0.2462
PA0570	0.3338
PA0571	0.3245
PA0572	0.0725
PA0573	0.1351
PA0575	0.0557
PA0576	0.0234
PA0577	0.0439
PA0578	0.0424
PA0580	0.042
PA0581	0.0714
PA0582	0.0728
PA0583	0.1438
PA0584	0.0542
PA0585	0.1201
PA0586	0.0267
PA0587	0.0122
PA0588	0.0074
PA0589	0.074
PA0590	0.0731
PA0591	0.0505
PA0592	0.0699
PA0593	0.0598
PA0594	0.0149
PA0595	0.0565
PA0596	0.0665
PA0597	0.1275
PA0598	0.0782
PA0599	0.1575
PA0600	0.0779
PA0601	0.0145
PA0602	0.0684
PA0603	0.0348
PA0604	0.1093
PA0605	0.0336
PA0606	0.021
PA0607	0.0718
PA0608	0.051
PA0609	0.0421
PA0610	0.1554
PA0613	0.1695
PA0614	0.069
PA0615	0.1384
PA0616	0.1534
PA0617	0.0896
PA0618	0.0795
PA0619	0.1184
PA0620	0.1666
PA0621	0.1786
PA0622	0.0515
PA0623	0.0521
PA0624	0.177
PA0625	0.2144
PA0626	0.0999
PA0627	0.1444
PA0628	0.1224
PA0629	0.124
PA0630	0.1947
PA0631	0.159
PA0632	0.845
PA0633	0.0448
PA0634	0.0595
PA0635	0.0489
PA0636	0.1649
PA0637	0.0284
PA0638	0.0581
PA0639	0.104
PA0640	0.1306
PA0641	0.1367
PA0642	0.1401
PA0644	0.2461
PA0645	0.155
PA0647	0.5112
PA0648	0.1499
PA0649	0.0635
PA0650	0.0542
PA0651	0.0681
PA0653	0.0134
PA0654	0.0169
PA0655	0.0384
PA0657	0.0505
PA0658	0.1103
PA0659	0.1215
PA0660	0.049
PA0661	0.0931
PA0662	0.0385
PA0663	0.1144
PA0664	0.0474
PA0665	0.0121
PA0666	0.1222
PA0667	0.0524
PA0668	0.0391
PA0669	0.1109
PA0670	0.0825
PA0671	0.1298
PA0672	0.1108
PA0673	0.3193
PA0674	0.1224
PA0675	0.0496
PA0676	0.0936
PA0678	0.1875
PA0679	0.1835
PA0680	0.138
PA0683	0.2971
PA0684	0.2825
PA0688	0.1076
PA0689	0.2644
PA0690	0.1323
PA0693	0.0537
PA0694	0.0438
PA0695	0.0754
PA0696	0.0362
PA0697	0.1203
PA0698	0.1166
PA0699	0.1175
PA0700	0.1177
PA0701	0.0854
PA0703	0.0962
PA0707	0.0523
PA0708	0.1637
PA0709	0.1082
PA0710	0.1018
PA0712	0.1196
PA0713	0.2418
PA0714	0.1526
PA0715	0.0362
PA0716	0.035
PA0717	0.1774
PA0718	0.3196
PA0719	0.6141
PA0720	0.0473
PA0721	0.1876
PA0722	0.0892
PA0723	0.1645
PA0724	0.1817
PA0725	0.0128
PA0726	0.1282
PA0727	0.0505
PA0729	0.4381
PA0730	0.0721
PA0731	0.0553
PA0732	0.0334
PA0733	0.1056
PA0734	0.1854
PA0735	0.1912
PA0736	0.1239
PA0737	0.2248
PA0738	0.1767
PA0740	0.0566
PA0742	0.0316
PA0744	0.0811
PA0746	0.0372
PA0749	0.0967
PA0750	0.0139
PA0751	0.0502
PA0752	0.017
PA0753	0.1232
PA0754	0.0423
PA0756	0.0364
PA0757	0.0442
PA0758	0.0199
PA0759	0.1349
PA0760	0.0801
PA0761	0.035
PA0762	0.0182
PA0763	0.0772
PA0764	0.0546
PA0765	0.2493
PA0766	0.0456
PA0767	0.0111
PA0768	0.0239
PA0769	0.0937
PA0770	0.0169
PA0771	0.0193
PA0772	0.0751
PA0773	0.0509
PA0774	0.068
PA0775	0.0534
PA0776	0.0948
PA0778	0.24
PA0779	0.0174
PA0781	0.0519
PA0782	0.032
PA0783	0.0119
PA0784	0.154
PA0785	0.1646
PA0786	0.0158
PA0787	0.0612
PA0788	0.067
PA0790	0.1123
PA0792	0.0392
PA0793	0.0723
PA0795	0.0279
PA0796	0.0145
PA0797	0.02
PA0799	0.0385
PA0800	0.2897
PA0802	0.2397
PA0803	0.099
PA0804	0.0967
PA0805	0.0914
PA0806	0.2424
PA0807	0.0669
PA0808	0.0562
PA0809	0.0736
PA0810	0.1453
PA0811	0.0354
PA0812	0.048
PA0814	0.1652
PA0816	0.0883
PA0817	0.0324
PA0818	0.3549
PA0819	0.3276
PA0820	0.3374
PA0822	0.6208
PA0823	0.402
PA0825	0.1275
PA0826	0.293
PA0827	0.1063
PA0830	0.0347
PA0833	0.024
PA0835	0.0122
PA0836	0.014
PA0837	0.0149
PA0838	0.0361
PA0840	0.0817
PA0841	0.0861
PA0843	0.2551
PA0844	0.11
PA0845	0.102
PA0846	0.0837
PA0847	0.1047
PA0848	0.0125
PA0850	0.0632
PA0851	0.0919
PA0852	0.025
PA0854	0.0191
PA0855	0.0971
PA0856	0.0511
PA0857	0.0503
PA0858	0.0363
PA0859	0.0712
PA0860	0.0359
PA0861	0.0603
PA0862	0.0628
PA0863	0.1875
PA0864	0.0914
PA0865	0.032
PA0867	0.0496
PA0868	0.035
PA0869	0.0283
PA0870	0.0741
PA0871	0.0493
PA0872	0.0477
PA0873	0.0241
PA0874	0.208
PA0876	0.0202
PA0877	0.0579
PA0878	0.0584
PA0879	0.0507
PA0881	0.0836
PA0882	0.0531
PA0883	0.0899
PA0888	0.0278
PA0890	0.0156
PA0891	0.1171
PA0892	0.0113
PA0893	0.0354
PA0894	0.7044
PA0895	0.0323
PA0896	0.0263
PA0897	0.0417
PA0898	0.0565
PA0899	0.0326
PA0900	0.0616
PA0901	0.0523
PA0903	0.0239
PA0904	0.0709
PA0905	0.1197
PA0907	0.1108
PA0908	0.0518
PA0909	0.0506
PA0910	0.3054
PA0911	0.3416
PA0912	0.2774
PA0913	0.0046
PA0914	0.1814
PA0915	0.0741
PA0916	0.0384
PA0917	0.0289
PA0918	0.1789
PA0919	0.0807
PA0920	0.0851
PA0921	0.1448
PA0922	0.0559
PA0923	0.043
PA0924	0.1206
PA0925	0.0661
PA0926	0.0866
PA0928	0.0284
PA0929	0.1511
PA0930	0.1112
PA0932	0.0581
PA0933	0.1319
PA0934	0.0063
PA0935	0.0697
PA0936	0.0184
PA0937	0.0585
PA0939	0.2441
PA0940	0.1235
PA0941	0.3178
PA0942	0.1147
PA0943	0.033
PA0944	0.1619
PA0945	0.0359
PA0946	0.1105
PA0947	0.0131
PA0948	0.159
PA0949	0.0504
PA0950	0.2005
PA0952	0.1102
PA0953	0.0747
PA0954	0.1819
PA0955	0.0327
PA0956	0.0503
PA0957	0.0583
PA0959	0.1348
PA0960	0.0414
PA0961	0.1537
PA0962	0.0031
PA0963	0.0241
PA0964	0.012
PA0965	0.006
PA0966	0.0536
PA0967	0.0361
PA0968	0.1645
PA0969	0.0193
PA0970	0.029
PA0971	0.0831
PA0972	0.0121
PA0973	0.0094
PA0974	0.0722
PA0975	0.1012
PA0976	0.0604
PA0977	0.7581
PA0980	0.2622
PA0981	0.5177
PA0982	0.231
PA0984	0.241
PA0986	0.2112
PA0988	0.1071
PA0989	0.2109
PA0990	0.1297
PA0991	0.2722
PA0995	0.1287
PA0996	0.1046
PA0997	0.1033
PA0998	0.035
PA1000	0.0876
PA1001	0.1217
PA1002	0.0969
PA1003	0.1161
PA1004	0.0226
PA1005	0.0186
PA1006	0.1748
PA1007	0.0303
PA1008	0.0344
PA1009	0.0231
PA1010	0.0378
PA1011	0.0355
PA1012	0.1023
PA1013	0.0742
PA1015	0.0877
PA1016	0.0849
PA1017	0.1032
PA1018	0.1466
PA1019	0.0764
PA1020	0.1757
PA1021	0.1035
PA1022	0.1113
PA1023	0.0879
PA1024	0.1537
PA1025	0.1648
PA1026	0.2494
PA1027	0.0748
PA1028	0.1147
PA1029	0.0711
PA1030	0.1214
PA1031	0.045
PA1032	0.0447
PA1034	0.0214
PA1035	0.0793
PA1036	0.1424
PA1037	0.0078
PA1038	0.1732
PA1039	0.1018
PA1040	0.0993
PA1041	0.0198
PA1042	0.2196
PA1043	0.1481
PA1044	0.0639
PA1045	0.0189
PA1046	0.1839
PA1047	0.0862
PA1048	0.0485
PA1049	0.1071
PA1050	0.0724
PA1052	0.1092
PA1053	0.0296
PA1055	0.0351
PA1056	0.0554
PA1057	0.0919
PA1058	0.0175
PA1059	0.0176
PA1060	0.0519
PA1061	0.0454
PA1062	0.1287
PA1063	0.0926
PA1064	0.0589
PA1065	0.0926
PA1066	0.0619
PA1067	0.0485
PA1068	0.049
PA1069	0.0339
PA1070	0.1047
PA1071	0.0219
PA1072	0.0126
PA1073	0.0139
PA1074	0.0239
PA1075	0.1212
PA1077	0.1701
PA1078	0.0481
PA1079	0.0325
PA1080	0.0267
PA1081	0.0209
PA1082	0.0055
PA1083	0.0137
PA1084	0.0077
PA1085	0.0576
PA1086	0.0516
PA1087	0.0167
PA1089	0.068
PA1090	0.0325
PA1092	0.1402
PA1093	0.0889
PA1094	0.0369
PA1095	0.1391
PA1096	0.1058
PA1097	0.0136
PA1098	0.0553
PA1099	0.0567
PA1100	0.0542
PA1101	0.0198
PA1102	0.0049
PA1103	0.1005
PA1104	0.0406
PA1105	0.0558
PA1106	0.0201
PA1108	0.202
PA1109	0.1251
PA1110	0.1439
PA1111	0.0619
PA1112	0.1171
PA1113	0.0487
PA1114	0.1495
PA1115	0.0617
PA1116	0.0242
PA1117	0.1071
PA1118	0.1326
PA1119	0.0761
PA1120	0.0366
PA1121	0.1308
PA1122	0.1573
PA1123	0.0458
PA1124	0.0794
PA1125	0.2059
PA1126	0.1203
PA1129	0.0894
PA1130	0.1179
PA1131	0.116
PA1132	0.1471
PA1133	0.2895
PA1134	0.1644
PA1137	0.0531
PA1139	0.118
PA1140	0.02
PA1142	0.0143
PA1144	0.0899
PA1145	0.0553
PA1148	0.0828
PA1149	0.2699
PA1151	0.1849
PA1152	0.3412
PA1154	0.1785
PA1155	0.0055
PA1156	0.0071
PA1157	0.0298
PA1158	0.0293
PA1160	0.0588
PA1161	0.0657
PA1162	0.056
PA1164	0.094
PA1165	0.0958
PA1168	0.0939
PA1169	0.0768
PA1170	0.0504
PA1171	0.0529
PA1172	0.0205
PA1173	0.164
PA1174	0.0145
PA1175	0.3016
PA1176	0.2873
PA1177	0.2631
PA1178	0.0312
PA1179	0.0452
PA1180	0.0234
PA1181	0.0357
PA1183	0.0142
PA1185	0.2403
PA1186	0.1306
PA1188	0.0407
PA1189	0.076
PA1190	0.0301
PA1191	0.0942
PA1192	0.0244
PA1193	0.0446
PA1194	0.0515
PA1195	0.066
PA1196	0.0986
PA1197	0.1676
PA1198	0.0314
PA1199	0.0237
PA1200	0.0508
PA1204	0.0415
PA1205	0.0545
PA1206	0.1075
PA1207	0.03
PA1209	0.0781
PA1210	0.0534
PA1211	0.2351
PA1212	0.0541
PA1213	0.0815
PA1214	0.1093
PA1215	0.0901
PA1217	0.0268
PA1218	0.0922
PA1219	0.2211
PA1220	0.1688
PA1221	0.147
PA1222	0.0662
PA1227	0.193
PA1228	0.3347
PA1229	0.0821
PA1230	0.0991
PA1231	0.125
PA1232	0.1869
PA1233	0.2488
PA1234	0.3152
PA1236	0.0545
PA1238	0.2329
PA1240	0.0694
PA1241	0.1007
PA1242	0.0781
PA1244	0.1432
PA1245	0.1176
PA1250	0.0965
PA1252	0.0548
PA1256	0.0536
PA1257	0.095
PA1258	0.0263
PA1259	0.1302
PA1261	0.0979
PA1263	0.077
PA1266	0.2841
PA1267	0.1682
PA1272	0.0428
PA1273	0.0512
PA1274	0.0519
PA1275	0.0802
PA1276	0.0512
PA1277	0.099
PA1278	0.1322
PA1279	0.0999
PA1280	0.2933
PA1281	0.0879
PA1283	0.1291
PA1285	0.1521
PA1286	0.0549
PA1287	0.0706
PA1288	0.0754
PA1289	0.0503
PA1290	0.1526
PA1292	0.0861
PA1293	0.0382
PA1294	0.0675
PA1295	0.0332
PA1296	0.0463
PA1298	0.0169
PA1299	0.0358
PA1300	0.2296
PA1301	0.175
PA1302	0.0539
PA1303	0.1723
PA1304	0.0717
PA1305	0.019
PA1306	0.4752
PA1307	0.0063
PA1308	0.1091
PA1309	0.0883
PA1310	0.0573
PA1311	0.0906
PA1313	0.2235
PA1314	0.3343
PA1317	0.0535
PA1320	0.0182
PA1323	0.0446
PA1324	0.0302
PA1325	0.2448
PA1327	0.0585
PA1328	0.0867
PA1329	0.1158
PA1330	0.1093
PA1331	0.0272
PA1332	1.8653
PA1333	0.0695
PA1335	0.0568
PA1336	0.0283
PA1337	0.0102
PA1339	0.0434
PA1341	0.0356
PA1342	0.0261
PA1343	0.1261
PA1344	0.0721
PA1346	0.2159
PA1347	0.0807
PA1348	0.3313
PA1349	0.051
PA1350	0.1573
PA1352	0.1389
PA1353	0.0623
PA1354	0.0867
PA1355	0.1851
PA1356	0.0588
PA1357	0.0547
PA1358	0.1095
PA1360	0.0434
PA1362	0.1319
PA1363	0.161
PA1364	0.1551
PA1365	0.0373
PA1369	0.1615
PA1370	0.6575
PA1372	0.0764
PA1373	0.0812
PA1375	0.0887
PA1376	0.0124
PA1378	0.2679
PA1381	0.4559
PA1383	0.0562
PA1384	0.1617
PA1387	0.3838
PA1388	0.4614
PA1389	0.3056
PA1392	0.4416
PA1393	0.3193
PA1394	0.5028
PA1395	0.1187
PA1396	0.0501
PA1398	0.1334
PA1399	0.1248
PA1400	0.1071
PA1401	0.1485
PA1402	0.0788
PA1403	0.1678
PA1404	0.0215
PA1405	0.0915
PA1406	0.2865
PA1407	0.0857
PA1408	0.0606
PA1409	0.0646
PA1410	0.0505
PA1412	0.1167
PA1413	0.0637
PA1415	0.1024
PA1416	0.0975
PA1417	0.0379
PA1419	0.0401
PA1420	0.2853
PA1421	0.0312
PA1422	0.0117
PA1423	0.0488
PA1424	0.096
PA1425	0.1333
PA1426	0.8569
PA1430	0.2881
PA1431	0.0408
PA1432	0.0264
PA1433	0.1117
PA1434	0.1044
PA1435	0.0438
PA1439	0.0521
PA1440	0.0258
PA1441	0.1183
PA1442	0.0909
PA1443	0.0019
PA1444	0.0128
PA1445	0.1096
PA1446	0.0385
PA1447	0.0383
PA1448	0.0453
PA1449	0.0154
PA1452	0.012
PA1453	0.0532
PA1454	0.0041
PA1455	0.0168
PA1456	0.0134
PA1457	0.0329
PA1458	0.073
PA1459	0.0303
PA1460	0.0299
PA1461	0.0407
PA1462	0.0068
PA1463	0.1445
PA1464	0.004
PA1465	0.089
PA1466	0.1383
PA1467	0.1034
PA1468	0.1154
PA1469	0.134
PA1470	0.061
PA1471	0.0389
PA1473	0.1599
PA1474	0.0654
PA1475	0.1189
PA1476	0.055
PA1477	0.0146
PA1478	0.0373
PA1479	0.0425
PA1480	0.0157
PA1481	0.0325
PA1482	0.2218
PA1483	0.0558
PA1486	0.0572
PA1487	0.0609
PA1488	0.0948
PA1489	0.0968
PA1490	0.1165
PA1491	0.1093
PA1492	0.1444
PA1493	0.0173
PA1494	0.0874
PA1495	0.2286
PA1496	0.0449
PA1497	0.1846
PA1498	0.0485
PA1499	0.0492
PA1500	0.0207
PA1502	0.0239
PA1504	0.0401
PA1506	0.1452
PA1507	0.0028
PA1509	0.2693
PA1510	0.3193
PA1513	0.0495
PA1514	0.1399
PA1515	0.1293
PA1516	0.0625
PA1517	0.0745
PA1518	0.0468
PA1519	0.0161
PA1520	0.0054
PA1521	0.0367
PA1522	0.099
PA1523	0.0325
PA1524	0.1274
PA1526	0.0305
PA1527	0.0501
PA1528	0.03
PA1529	0.0504
PA1530	0.0484
PA1532	0.1316
PA1533	0.0285
PA1534	0.0393
PA1535	0.06
PA1536	0.2436
PA1537	0.0617
PA1539	0.1162
PA1540	0.0743
PA1541	0.2007
PA1542	0.0357
PA1543	0.0289
PA1544	0.0179
PA1545	0.2063
PA1546	0.0195
PA1547	0.0332
PA1548	0.0682
PA1549	0.0441
PA1550	0.0515
PA1551	0.052
PA1558	0.1084
PA1559	0.0637
PA1561	0.0534
PA1563	0.034
PA1564	0.0485
PA1565	0.0431
PA1567	0.0613
PA1568	0.0392
PA1570	0.0285
PA1571	0.0703
PA1572	0.067
PA1573	0.1069
PA1574	0.0618
PA1575	0.0824
PA1576	0.069
PA1577	0.0496
PA1578	0.1579
PA1579	0.0421
PA1580	0.0223
PA1581	0.1191
PA1582	0.0742
PA1583	0.003
PA1584	0.0096
PA1585	0.0073
PA1586	0.0684
PA1587	0.0212
PA1588	0.0245
PA1591	0.021
PA1592	0.2306
PA1593	0.0637
PA1594	0.0393
PA1595	0.0868
PA1596	0.022
PA1598	0.0861
PA1599	0.1569
PA1603	0.0707
PA1604	0.155
PA1605	0.0539
PA1606	0.0596
PA1609	0.0903
PA1610	0.1362
PA1611	0.058
PA1612	0.086
PA1613	0.0606
PA1614	0.0521
PA1615	0.0857
PA1616	0.0788
PA1617	0.0534
PA1618	0.0293
PA1619	0.0872
PA1621	0.0546
PA1622	0.0496
PA1624	0.0921
PA1625	0.0445
PA1630	0.0397
PA1631	0.0791
PA1632	0.2647
PA1633	0.0323
PA1634	0.0234
PA1635	0.1153
PA1636	0.0456
PA1637	0.0307
PA1638	0.0076
PA1639	0.1705
PA1640	0.0095
PA1641	0.0437
PA1642	0.0271
PA1644	0.0169
PA1645	0.2612
PA1646	0.0788
PA1648	0.0658
PA1651	0.0169
PA1652	0.174
PA1653	0.1193
PA1663	0.1115
PA1664	0.3838
PA1672	0.4638
PA1673	0.0116
PA1674	0.0085
PA1675	0.0246
PA1676	0.338
PA1677	0.0688
PA1678	0.0339
PA1679	0.0642
PA1680	0.1074
PA1681	0.0237
PA1682	0.0903
PA1683	0.1347
PA1684	0.0366
PA1685	0.1789
PA1686	0.1027
PA1688	0.0907
PA1689	0.0239
PA1690	0.0619
PA1691	0.025
PA1692	0.0559
PA1693	0.0579
PA1694	0.4251
PA1695	0.4259
PA1696	0.2985
PA1697	0.0593
PA1698	0.0861
PA1699	0.1569
PA1700	0.3905
PA1701	0.1914
PA1702	0.0967
PA1703	0.0263
PA1704	0.4517
PA1705	0.3411
PA1706	0.2009
PA1707	0.1978
PA1708	0.2042
PA1709	0.0814
PA1710	0.0908
PA1711	0.4176
PA1712	0.2798
PA1713	0.1829
PA1714	0.1708
PA1715	0.1468
PA1716	0.0336
PA1717	0.1387
PA1718	0.397
PA1719	0.1243
PA1720	0.2346
PA1721	0.4226
PA1722	0.1844
PA1723	0.0616
PA1724	0.0837
PA1725	0.1049
PA1726	0.0408
PA1727	0.0328
PA1728	0.0205
PA1730	0.0199
PA1731	0.0269
PA1733	0.0469
PA1734	0.1196
PA1735	0.031
PA1736	0.0241
PA1737	0.0455
PA1740	0.2547
PA1741	0.0694
PA1742	0.0764
PA1743	0.1189
PA1744	0.2427
PA1745	0.0994
PA1746	0.0328
PA1747	0.1656
PA1748	0.0443
PA1749	0.0089
PA1750	0.0205
PA1751	0.2714
PA1752	0.1698
PA1753	0.0106
PA1754	0.0046
PA1755	0.1402
PA1756	0.0326
PA1757	0.072
PA1758	0.1581
PA1759	0.0297
PA1760	0.0221
PA1761	0.0294
PA1764	0.0157
PA1765	0.0716
PA1766	0.0142
PA1767	0.0087
PA1768	0.0681
PA1769	0.0285
PA1770	0.011
PA1771	0.0985
PA1772	0.063
PA1773	0.0262
PA1774	0.0394
PA1775	0.045
PA1777	0.0262
PA1778	0.1486
PA1779	0.0716
PA1781	0.0398
PA1783	0.0521
PA1785	0.0334
PA1787	0.0168
PA1788	0.1077
PA1790	0.0554
PA1791	0.0192
PA1792	0.0985
PA1793	0.0362
PA1794	0.0393
PA1795	0.0281
PA1796	0.0263
PA1798	0.0624
PA1799	0.0537
PA1800	0.056
PA1801	0.0137
PA1802	0.0152
PA1803	0.0212
PA1805	0.0484
PA1806	0.0441
PA1807	0.0451
PA1808	0.071
PA1809	0.0159
PA1811	0.0447
PA1812	0.0785
PA1813	0.1069
PA1814	0.0691
PA1815	0.0113
PA1816	0.024
PA1817	0.12
PA1818	0.0154
PA1819	0.0236
PA1820	0.0531
PA1821	0.0382
PA1822	0.0213
PA1823	0.0762
PA1824	0.0584
PA1825	0.0325
PA1827	0.1415
PA1828	0.0131
PA1829	0.0221
PA1830	0.0598
PA1831	0.2456
PA1832	0.0311
PA1833	0.0232
PA1835	0.1147
PA1837	0.0281
PA1839	0.0953
PA1840	0.09
PA1841	0.1536
PA1842	0.1211
PA1843	0.0279
PA1844	0.0572
PA1845	0.1667
PA1846	0.0823
PA1848	0.1352
PA1849	0.2368
PA1852	0.0594
PA1853	0.0521
PA1854	0.0361
PA1855	0.1162
PA1857	0.0308
PA1858	0.1274
PA1859	0.0715
PA1860	0.1087
PA1861	0.0424
PA1862	0.053
PA1863	0.071
PA1864	0.1805
PA1865	0.1113
PA1866	0.1091
PA1867	0.5011
PA1869	0.2123
PA1870	0.0862
PA1871	0.1115
PA1872	0.0234
PA1873	0.1052
PA1877	0.0375
PA1878	0.0811
PA1882	0.1032
PA1883	0.1373
PA1884	0.1311
PA1886	0.0382
PA1887	0.1712
PA1888	0.1631
PA1889	0.0961
PA1890	0.127
PA1891	0.2831
PA1892	0.0439
PA1893	0.1179
PA1894	0.0161
PA1895	0.0808
PA1896	0.0629
PA1899	0.143
PA1900	0.0405
PA1906	0.3137
PA1907	0.1208
PA1908	0.2402
PA1909	0.0852
PA1910	0.057
PA1913	0.1357
PA1914	0.0622
PA1915	0.1368
PA1916	0.0637
PA1917	0.1515
PA1918	0.1724
PA1919	0.2653
PA1920	0.0386
PA1924	0.0497
PA1925	0.016
PA1927	0.0477
PA1929	0.1462
PA1930	0.0665
PA1932	0.1039
PA1933	0.135
PA1934	0.1192
PA1935	0.0588
PA1939	0.0485
PA1940	0.0807
PA1941	0.0581
PA1942	0.061
PA1945	0.0238
PA1946	0.0567
PA1948	0.0429
PA1949	0.0184
PA1950	0.0571
PA1952	0.1188
PA1954	0.0627
PA1955	0.153
PA1956	0.1325
PA1957	0.1035
PA1958	0.042
PA1959	0.0324
PA1960	0.0876
PA1962	0.1165
PA1963	0.0755
PA1964	0.0081
PA1965	0.0444
PA1966	0.1548
PA1967	0.4125
PA1968	0.1526
PA1969	0.216
PA1970	0.2833
PA1973	0.215
PA1974	0.0558
PA1975	0.062
PA1976	0.0501
PA1977	0.1246
PA1978	0.0349
PA1979	0.205
PA1980	0.1772
PA1981	0.034
PA1982	0.042
PA1983	0.0797
PA1985	0.2218
PA1986	0.067
PA1987	0.0834
PA1988	0.2448
PA1989	0.0429
PA1990	0.1723
PA1993	0.0797
PA1994	0.1478
PA1995	0.0809
PA1996	0.0614
PA1997	0.0864
PA1999	0.0279
PA2000	0.0198
PA2001	0.0305
PA2002	0.019
PA2004	0.0494
PA2005	0.0836
PA2008	0.0404
PA2009	0.0282
PA2010	0.075
PA2011	0.047
PA2012	0.0927
PA2013	0.0582
PA2014	0.0178
PA2015	0.0263
PA2016	0.1141
PA2017	0.1019
PA2019	0.0519
PA2020	0.1676
PA2021	0.1597
PA2023	0.0041
PA2025	0.0187
PA2026	0.0621
PA2027	0.1315
PA2028	0.0559
PA2029	0.1323
PA2030	0.3886
PA2031	0.2985
PA2032	0.0204
PA2033	0.0643
PA2035	0.0996
PA2036	0.3519
PA2037	0.531
PA2038	0.0468
PA2039	0.0473
PA2042	0.0243
PA2043	0.1034
PA2044	0.0362
PA2045	0.0923
PA2046	0.2507
PA2049	0.1213
PA2050	0.1092
PA2051	0.1183
PA2052	0.0633
PA2053	0.0708
PA2054	0.0475
PA2057	0.037
PA2059	0.1058
PA2060	0.0535
PA2061	0.096
PA2062	0.0607
PA2064	0.1676
PA2065	0.0399
PA2066	0.1698
PA2068	0.0786
PA2069	0.0658
PA2072	0.0977
PA2073	0.0531
PA2075	0.1904
PA2076	0.0706
PA2077	0.0602
PA2078	0.0649
PA2080	0.0632
PA2081	0.1585
PA2082	0.0365
PA2083	0.0516
PA2084	0.0475
PA2085	0.06
PA2086	0.0716
PA2087	0.2776
PA2088	0.1853
PA2090	0.0769
PA2091	0.1222
PA2092	0.0508
PA2093	0.0161
PA2094	0.0576
PA2095	0.2096
PA2100	0.1797
PA2101	0.1881
PA2102	0.5943
PA2103	0.1884
PA2104	0.3449
PA2105	0.2474
PA2106	0.3224
PA2107	0.2154
PA2109	0.205
PA2113	0.1502
PA2114	0.0286
PA2115	0.0287
PA2116	0.0749
PA2117	0.1827
PA2118	0.0867
PA2120	0.095
PA2122	0.0852
PA2124	0.0827
PA2125	0.1331
PA2126	0.058
PA2127	0.0743
PA2130	0.1317
PA2131	0.1102
PA2133	0.1184
PA2134	0.0452
PA2135	0.0655
PA2136	0.1623
PA2137	0.164
PA2138	0.1119
PA2139	0.9371
PA2140	0.0779
PA2141	0.1246
PA2142	0.0486
PA2143	0.1316
PA2144	0.025
PA2145	0.1964
PA2148	0.0541
PA2149	0.0826
PA2150	0.088
PA2151	0.072
PA2152	0.0481
PA2153	0.096
PA2154	0.0819
PA2155	0.0593
PA2156	0.0485
PA2157	0.1013
PA2160	0.0223
PA2161	0.3229
PA2162	0.0897
PA2163	0.0795
PA2164	0.1159
PA2165	0.0405
PA2166	0.0851
PA2167	0.12
PA2168	0.0502
PA2169	0.0698
PA2170	0.1048
PA2171	0.17
PA2172	0.1036
PA2173	0.0884
PA2174	0.0644
PA2175	0.1955
PA2176	0.1492
PA2178	0.107
PA2179	0.2157
PA2180	0.1239
PA2181	0.1573
PA2182	0.2832
PA2184	0.0798
PA2185	0.1429
PA2186	0.2861
PA2187	0.1779
PA2189	0.0806
PA2191	0.4327
PA2192	0.0845
PA2193	0.1443
PA2194	0.0663
PA2195	0.0487
PA2197	0.1073
PA2199	0.1019
PA2200	0.1208
PA2203	0.0414
PA2205	0.0456
PA2207	0.0442
PA2208	0.2318
PA2209	0.0729
PA2211	0.1048
PA2212	0.1141
PA2214	0.0529
PA2216	0.1033
PA2219	0.1067
PA2221	0.2728
PA2222	0.1205
PA2223	0.1106
PA2224	0.2943
PA2225	0.3632
PA2226	0.1769
PA2227	0.1951
PA2230	0.0239
PA2231	0.1024
PA2233	0.1035
PA2234	0.0211
PA2235	0.01
PA2236	0.0588
PA2237	0.0374
PA2238	0.1338
PA2240	0.0219
PA2241	0.0653
PA2242	0.0681
PA2243	0.0874
PA2244	0.0724
PA2245	27.8275
PA2246	0.0172
PA2249	0.1137
PA2250	0.1006
PA2251	0.051
PA2252	0.0294
PA2253	0.0996
PA2254	0.0816
PA2255	0.1612
PA2256	0.0411
PA2257	0.1545
PA2259	0.0569
PA2260	0.0851
PA2262	0.0325
PA2263	0.1374
PA2264	0.0696
PA2265	0.0123
PA2267	0.0779
PA2268	0.2264
PA2269	0.1319
PA2272	0.0278
PA2273	0.0532
PA2274	0.2499
PA2275	0.0953
PA2278	0.0751
PA2280	0.1429
PA2281	0.0529
PA2282	0.1073
PA2283	0.1333
PA2284	0.1922
PA2285	0.0687
PA2286	0.3082
PA2287	0.1506
PA2288	0.1202
PA2290	0.0273
PA2292	0.1891
PA2293	0.197
PA2296	0.1414
PA2297	0.0328
PA2298	0.0396
PA2300	0.0554
PA2301	0.1134
PA2302	0.1472
PA2305	0.1376
PA2306	0.0267
PA2307	0.1327
PA2309	0.0356
PA2311	0.0722
PA2312	0.0423
PA2313	0.171
PA2314	0.1666
PA2317	0.0245
PA2318	0.0364
PA2320	0.0221
PA2321	0.065
PA2323	0.0313
PA2324	0.0987
PA2325	0.0572
PA2326	0.0535
PA2330	0.0795
PA2333	0.1967
PA2336	0.1412
PA2337	0.022
PA2338	0.0534
PA2339	0.0376
PA2340	0.067
PA2341	0.0546
PA2345	0.0657
PA2346	0.0646
PA2347	0.0671
PA2349	0.0853
PA2350	0.1201
PA2351	0.0621
PA2353	0.14
PA2355	0.0732
PA2357	0.0461
PA2358	0.1276
PA2361	0.086
PA2362	0.0949
PA2363	0.0531
PA2364	0.1555
PA2368	0.6642
PA2372	0.1721
PA2374	0.2933
PA2375	0.1007
PA2377	0.2137
PA2380	0.1431
PA2381	0.1704
PA2382	0.033
PA2383	0.0735
PA2384	0.14
PA2385	0.0715
PA2386	0.0643
PA2387	0.0051
PA2388	0.1233
PA2389	0.0192
PA2390	0.0264
PA2391	0.0609
PA2392	0.0701
PA2393	0.0673
PA2394	0.0909
PA2395	0.0455
PA2396	0.0789
PA2397	0.0782
PA2403	0.1157
PA2404	0.1126
PA2405	0.0656
PA2406	0.1057
PA2407	0.053
PA2408	0.0763
PA2409	0.0178
PA2410	0.1016
PA2412	0.1083
PA2413	0.0312
PA2414	0.0832
PA2415	0.1272
PA2416	0.1107
PA2419	0.024
PA2420	0.1395
PA2422	0.1222
PA2426	0.1115
PA2427	0.4759
PA2429	0.1801
PA2430	0.0753
PA2433	0.0303
PA2434	0.0758
PA2435	0.0553
PA2436	0.1309
PA2437	0.0896
PA2438	0.0671
PA2439	0.1428
PA2440	0.2291
PA2441	0.0537
PA2442	0.0581
PA2446	0.1116
PA2447	0.0442
PA2449	0.0122
PA2450	0.1237
PA2455	0.1597
PA2456	1.2357
PA2457	0.1381
PA2458	0.2454
PA2459	0.5112
PA2460	0.3516
PA2461	1.0009
PA2464	0.023
PA2470	0.1311
PA2471	0.0653
PA2472	0.0931
PA2476	0.0625
PA2477	0.0783
PA2479	0.019
PA2480	0.0266
PA2481	0.0894
PA2482	0.0977
PA2483	0.0491
PA2485	0.2486
PA2486	0.0261
PA2487	0.2529
PA2488	0.2726
PA2490	0.109
PA2491	0.0522
PA2492	0.0378
PA2493	0.1038
PA2495	0.0301
PA2496	0.3502
PA2498	0.1515
PA2499	0.1257
PA2501	0.0292
PA2502	0.1488
PA2503	0.1498
PA2504	0.0369
PA2506	0.2004
PA2507	0.0403
PA2508	0.0624
PA2509	0.0517
PA2510	0.0343
PA2515	0.0726
PA2520	0.0228
PA2521	0.0384
PA2522	0.0355
PA2523	0.0103
PA2524	0.0821
PA2525	0.0455
PA2528	0.0468
PA2529	0.0753
PA2530	0.102
PA2531	0.1125
PA2532	0.0656
PA2533	0.0159
PA2536	0.0066
PA2537	0.0666
PA2538	0.3579
PA2539	0.1584
PA2541	0.0732
PA2542	0.1189
PA2543	0.0365
PA2544	0.0715
PA2545	0.0309
PA2547	0.1327
PA2548	0.1028
PA2549	0.0928
PA2550	0.0078
PA2551	0.011
PA2552	0.0385
PA2553	0.0314
PA2555	0.061
PA2557	0.0524
PA2558	0.0239
PA2559	0.0403
PA2560	0.0878
PA2561	0.0851
PA2562	0.1029
PA2563	0.0547
PA2565	0.1499
PA2566	0.0651
PA2567	0.0905
PA2568	0.236
PA2569	0.1434
PA2570	0.1148
PA2571	0.1307
PA2575	0.0773
PA2576	0.1726
PA2579	0.0332
PA2580	0.1014
PA2581	0.1293
PA2582	0.1522
PA2583	0.1353
PA2584	0.0041
PA2585	0.0333
PA2586	0.0335
PA2588	0.1194
PA2589	0.1209
PA2591	0.163
[truncated: 2,420 more rows]

## Sheet: Table S4 Shared SNP
Position	Reference	Alter	Annotations
169283	CG	C	ANN=C|upstream_gene_variant|MODIFIER|PA0144|PA0144|transcript|AAG03534.1|protein_coding||c.-4215delC|||||4215|,C|upstream_gene_variant|MODIFIER|PA0145|PA0145|transcript|AAG03535.1|protein_coding||c.-3547delC|||||3547|,C|upstream_gene_variant|MODIFIER|PA0149|PA0149|transcript|AAG03539.1|protein_coding||c.-77delG|||||77|,C|upstream_gene_variant|MODIFIER|PA0150|PA0150|transcript|AAG03540.1|protein_c…
183697	T	G	ANN=G|missense_variant|MODERATE|PA0159|PA0159|transcript|AAG03549.1|protein_coding|1/1|c.930T>G|p.Cys310Trp|930/939|930/939|310/312||WARNING_TRANSCRIPT_NO_START_CODON,G|upstream_gene_variant|MODIFIER|PA0160|PA0160|transcript|AAG03550.1|protein_coding||c.-125T>G|||||125|,G|upstream_gene_variant|MODIFIER|PA0161|PA0161|transcript|AAG03551.1|protein_coding||c.-590T>G|||||590|WARNING_TRANSCRIPT_NO_STA…
411125	AC	A	ANN=A|upstream_gene_variant|MODIFIER|fdx1|PA0362|transcript|AAG03751.1|protein_coding||c.-4628delG|||||4628|,A|upstream_gene_variant|MODIFIER|coaD|PA0363|transcript|AAG03752.1|protein_coding||c.-4028delG|||||4028|,A|upstream_gene_variant|MODIFIER|PA0364|PA0364|transcript|AAG03753.1|protein_coding||c.-2281delG|||||2281|,A|upstream_gene_variant|MODIFIER|PA0365|PA0365|transcript|AAG03754.1|protein_c…
413850	T	C	ANN=C|upstream_gene_variant|MODIFIER|PA0365|PA0365|transcript|AAG03754.1|protein_coding||c.-4401A>G|||||4401|,C|upstream_gene_variant|MODIFIER|PA0366|PA0366|transcript|AAG03755.1|protein_coding||c.-2916A>G|||||2916|,C|upstream_gene_variant|MODIFIER|PA0368|PA0368|transcript|AAG03757.1|protein_coding||c.-523A>G|||||523|,C|upstream_gene_variant|MODIFIER|PA0369|PA0369|transcript|AAG03758.1|protein_co…
667028	G	GC	ANN=GC|upstream_gene_variant|MODIFIER|PA0605|PA0605|transcript|AAG03994.1|protein_coding||c.-80_-79insC|||||79|,GC|upstream_gene_variant|MODIFIER|PA0606|PA0606|transcript|AAG03995.1|protein_coding||c.-1433_-1432insC|||||1432|,GC|upstream_gene_variant|MODIFIER|rpe|PA0607|transcript|AAG03996.1|protein_coding||c.-2387_-2386insC|||||2386|,GC|upstream_gene_variant|MODIFIER|PA0608|PA0608|transcript|AAG…
721611	C	T	ANN=T|upstream_gene_variant|MODIFIER|PA0666|PA0666|transcript|AAG04055.1|protein_coding||c.-2885G>A|||||2885|WARNING_TRANSCRIPT_NO_START_CODON,T|upstream_gene_variant|MODIFIER|PA0667|PA0667|transcript|AAG04056.1|protein_coding||c.-1539G>A|||||1539|WARNING_TRANSCRIPT_NO_START_CODON,T|upstream_gene_variant|MODIFIER|PA0668.1|PA0668.1|transcript|PA0668.1-1.1|rRNA||n.-485C>T|||||485|,T|upstream_gene_v…
721622	C	T	ANN=T|upstream_gene_variant|MODIFIER|PA0666|PA0666|transcript|AAG04055.1|protein_coding||c.-2896G>A|||||2896|WARNING_TRANSCRIPT_NO_START_CODON,T|upstream_gene_variant|MODIFIER|PA0667|PA0667|transcript|AAG04056.1|protein_coding||c.-1550G>A|||||1550|WARNING_TRANSCRIPT_NO_START_CODON,T|upstream_gene_variant|MODIFIER|PA0668.1|PA0668.1|transcript|PA0668.1-1.1|rRNA||n.-474C>T|||||474|,T|upstream_gene_v…
721663	T	C	ANN=C|upstream_gene_variant|MODIFIER|PA0666|PA0666|transcript|AAG04055.1|protein_coding||c.-2937A>G|||||2937|WARNING_TRANSCRIPT_NO_START_CODON,C|upstream_gene_variant|MODIFIER|PA0667|PA0667|transcript|AAG04056.1|protein_coding||c.-1591A>G|||||1591|WARNING_TRANSCRIPT_NO_START_CODON,C|upstream_gene_variant|MODIFIER|PA0668.1|PA0668.1|transcript|PA0668.1-1.1|rRNA||n.-433T>C|||||433|,C|upstream_gene_v…
721664	C	T	ANN=T|upstream_gene_variant|MODIFIER|PA0666|PA0666|transcript|AAG04055.1|protein_coding||c.-2938G>A|||||2938|WARNING_TRANSCRIPT_NO_START_CODON,T|upstream_gene_variant|MODIFIER|PA0667|PA0667|transcript|AAG04056.1|protein_coding||c.-1592G>A|||||1592|WARNING_TRANSCRIPT_NO_START_CODON,T|upstream_gene_variant|MODIFIER|PA0668.1|PA0668.1|transcript|PA0668.1-1.1|rRNA||n.-432C>T|||||432|,T|upstream_gene_v…
721667	A	G	ANN=G|upstream_gene_variant|MODIFIER|PA0666|PA0666|transcript|AAG04055.1|protein_coding||c.-2941T>C|||||2941|WARNING_TRANSCRIPT_NO_START_CODON,G|upstream_gene_variant|MODIFIER|PA0667|PA0667|transcript|AAG04056.1|protein_coding||c.-1595T>C|||||1595|WARNING_TRANSCRIPT_NO_START_CODON,G|upstream_gene_variant|MODIFIER|PA0668.1|PA0668.1|transcript|PA0668.1-1.1|rRNA||n.-429A>G|||||429|,G|upstream_gene_v…
721670	A	G	ANN=G|upstream_gene_variant|MODIFIER|PA0666|PA0666|transcript|AAG04055.1|protein_coding||c.-2944T>C|||||2944|WARNING_TRANSCRIPT_NO_START_CODON,G|upstream_gene_variant|MODIFIER|PA0667|PA0667|transcript|AAG04056.1|protein_coding||c.-1598T>C|||||1598|WARNING_TRANSCRIPT_NO_START_CODON,G|upstream_gene_variant|MODIFIER|PA0668.1|PA0668.1|transcript|PA0668.1-1.1|rRNA||n.-426A>G|||||426|,G|upstream_gene_v…
721718	A	G	ANN=G|upstream_gene_variant|MODIFIER|PA0666|PA0666|transcript|AAG04055.1|protein_coding||c.-2992T>C|||||2992|WARNING_TRANSCRIPT_NO_START_CODON,G|upstream_gene_variant|MODIFIER|PA0667|PA0667|transcript|AAG04056.1|protein_coding||c.-1646T>C|||||1646|WARNING_TRANSCRIPT_NO_START_CODON,G|upstream_gene_variant|MODIFIER|PA0668.1|PA0668.1|transcript|PA0668.1-1.1|rRNA||n.-378A>G|||||378|,G|upstream_gene_v…
721725	C	T	ANN=T|upstream_gene_variant|MODIFIER|PA0666|PA0666|transcript|AAG04055.1|protein_coding||c.-2999G>A|||||2999|WARNING_TRANSCRIPT_NO_START_CODON,T|upstream_gene_variant|MODIFIER|PA0667|PA0667|transcript|AAG04056.1|protein_coding||c.-1653G>A|||||1653|WARNING_TRANSCRIPT_NO_START_CODON,T|upstream_gene_variant|MODIFIER|PA0668.1|PA0668.1|transcript|PA0668.1-1.1|rRNA||n.-371C>T|||||371|,T|upstream_gene_v…
721740	C	T	ANN=T|upstream_gene_variant|MODIFIER|PA0666|PA0666|transcript|AAG04055.1|protein_coding||c.-3014G>A|||||3014|WARNING_TRANSCRIPT_NO_START_CODON,T|upstream_gene_variant|MODIFIER|PA0667|PA0667|transcript|AAG04056.1|protein_coding||c.-1668G>A|||||1668|WARNING_TRANSCRIPT_NO_START_CODON,T|upstream_gene_variant|MODIFIER|PA0668.1|PA0668.1|transcript|PA0668.1-1.1|rRNA||n.-356C>T|||||356|,T|upstream_gene_v…
740419	G	GC	ANN=GC|frameshift_variant|HIGH|PA0683|PA0683|transcript|AAG04072.1|protein_coding|1/1|c.217_218insC|p.Val73fs|218/1146|218/1146|73/381||,GC|upstream_gene_variant|MODIFIER|PA0677|PA0677|transcript|AAG04066.1|protein_coding||c.-3323_-3322insG|||||3323|,GC|upstream_gene_variant|MODIFIER|PA0678|PA0678|transcript|AAG04067.1|protein_coding||c.-2890_-2889insG|||||2890|WARNING_TRANSCRIPT_NO_START_CODON,G…
789170	C	T	ANN=T|synonymous_variant|LOW|PA0717|PA0717|transcript|AAG04106.1|protein_coding|1/1|c.27C>T|p.Thr9Thr|27/213|27/213|9/70||,T|upstream_gene_variant|MODIFIER|PA0718|PA0718|transcript|AAG04107.1|protein_coding||c.-190C>T|||||190|,T|upstream_gene_variant|MODIFIER|PA0719|PA0719|transcript|AAG04108.1|protein_coding||c.-484C>T|||||484|,T|upstream_gene_variant|MODIFIER|PA0720|PA0720|transcript|AAG04109.1…
789185	A	C	ANN=C|synonymous_variant|LOW|PA0717|PA0717|transcript|AAG04106.1|protein_coding|1/1|c.42A>C|p.Thr14Thr|42/213|42/213|14/70||,C|upstream_gene_variant|MODIFIER|PA0718|PA0718|transcript|AAG04107.1|protein_coding||c.-175A>C|||||175|,C|upstream_gene_variant|MODIFIER|PA0719|PA0719|transcript|AAG04108.1|protein_coding||c.-469A>C|||||469|,C|upstream_gene_variant|MODIFIER|PA0720|PA0720|transcript|AAG04109…
789219	G	A	ANN=A|missense_variant|MODERATE|PA0717|PA0717|transcript|AAG04106.1|protein_coding|1/1|c.76G>A|p.Gly26Ser|76/213|76/213|26/70||,A|upstream_gene_variant|MODIFIER|PA0718|PA0718|transcript|AAG04107.1|protein_coding||c.-141G>A|||||141|,A|upstream_gene_variant|MODIFIER|PA0719|PA0719|transcript|AAG04108.1|protein_coding||c.-435G>A|||||435|,A|upstream_gene_variant|MODIFIER|PA0720|PA0720|transcript|AAG04…
789220	G	T	ANN=T|missense_variant|MODERATE|PA0717|PA0717|transcript|AAG04106.1|protein_coding|1/1|c.77G>T|p.Gly26Val|77/213|77/213|26/70||,T|upstream_gene_variant|MODIFIER|PA0718|PA0718|transcript|AAG04107.1|protein_coding||c.-140G>T|||||140|,T|upstream_gene_variant|MODIFIER|PA0719|PA0719|transcript|AAG04108.1|protein_coding||c.-434G>T|||||434|,T|upstream_gene_variant|MODIFIER|PA0720|PA0720|transcript|AAG04…
789266	C	T	ANN=T|synonymous_variant|LOW|PA0717|PA0717|transcript|AAG04106.1|protein_coding|1/1|c.123C>T|p.Val41Val|123/213|123/213|41/70||,T|upstream_gene_variant|MODIFIER|PA0718|PA0718|transcript|AAG04107.1|protein_coding||c.-94C>T|||||94|,T|upstream_gene_variant|MODIFIER|PA0719|PA0719|transcript|AAG04108.1|protein_coding||c.-388C>T|||||388|,T|upstream_gene_variant|MODIFIER|PA0720|PA0720|transcript|AAG0410…
789288	C	T	ANN=T|missense_variant|MODERATE|PA0717|PA0717|transcript|AAG04106.1|protein_coding|1/1|c.145C>T|p.Arg49Cys|145/213|145/213|49/70||,T|upstream_gene_variant|MODIFIER|PA0718|PA0718|transcript|AAG04107.1|protein_coding||c.-72C>T|||||72|,T|upstream_gene_variant|MODIFIER|PA0719|PA0719|transcript|AAG04108.1|protein_coding||c.-366C>T|||||366|,T|upstream_gene_variant|MODIFIER|PA0720|PA0720|transcript|AAG0…
789332	C	T	ANN=T|synonymous_variant|LOW|PA0717|PA0717|transcript|AAG04106.1|protein_coding|1/1|c.189C>T|p.Tyr63Tyr|189/213|189/213|63/70||,T|upstream_gene_variant|MODIFIER|PA0718|PA0718|transcript|AAG04107.1|protein_coding||c.-28C>T|||||28|,T|upstream_gene_variant|MODIFIER|PA0719|PA0719|transcript|AAG04108.1|protein_coding||c.-322C>T|||||322|,T|upstream_gene_variant|MODIFIER|PA0720|PA0720|transcript|AAG0410…
789409	C	G	ANN=G|missense_variant|MODERATE|PA0718|PA0718|transcript|AAG04107.1|protein_coding|1/1|c.50C>G|p.Ala17Gly|50/291|50/291|17/96||,G|upstream_gene_variant|MODIFIER|PA0719|PA0719|transcript|AAG04108.1|protein_coding||c.-245C>G|||||245|,G|upstream_gene_variant|MODIFIER|PA0720|PA0720|transcript|AAG04109.1|protein_coding||c.-757C>G|||||757|,G|upstream_gene_variant|MODIFIER|PA0721|PA0721|transcript|AAG04…
789439	T	C	ANN=C|missense_variant|MODERATE|PA0718|PA0718|transcript|AAG04107.1|protein_coding|1/1|c.80T>C|p.Val27Ala|80/291|80/291|27/96||,C|upstream_gene_variant|MODIFIER|PA0719|PA0719|transcript|AAG04108.1|protein_coding||c.-215T>C|||||215|,C|upstream_gene_variant|MODIFIER|PA0720|PA0720|transcript|AAG04109.1|protein_coding||c.-727T>C|||||727|,C|upstream_gene_variant|MODIFIER|PA0721|PA0721|transcript|AAG04…
789470	A	G	ANN=G|synonymous_variant|LOW|PA0718|PA0718|transcript|AAG04107.1|protein_coding|1/1|c.111A>G|p.Pro37Pro|111/291|111/291|37/96||,G|upstream_gene_variant|MODIFIER|PA0719|PA0719|transcript|AAG04108.1|protein_coding||c.-184A>G|||||184|,G|upstream_gene_variant|MODIFIER|PA0720|PA0720|transcript|AAG04109.1|protein_coding||c.-696A>G|||||696|,G|upstream_gene_variant|MODIFIER|PA0721|PA0721|transcript|AAG04…
789473	C	T	ANN=T|synonymous_variant|LOW|PA0718|PA0718|transcript|AAG04107.1|protein_coding|1/1|c.114C>T|p.Asp38Asp|114/291|114/291|38/96||,T|upstream_gene_variant|MODIFIER|PA0719|PA0719|transcript|AAG04108.1|protein_coding||c.-181C>T|||||181|,T|upstream_gene_variant|MODIFIER|PA0720|PA0720|transcript|AAG04109.1|protein_coding||c.-693C>T|||||693|,T|upstream_gene_variant|MODIFIER|PA0721|PA0721|transcript|AAG04…
789476	T	C	ANN=C|synonymous_variant|LOW|PA0718|PA0718|transcript|AAG04107.1|protein_coding|1/1|c.117T>C|p.Cys39Cys|117/291|117/291|39/96||,C|upstream_gene_variant|MODIFIER|PA0719|PA0719|transcript|AAG04108.1|protein_coding||c.-178T>C|||||178|,C|upstream_gene_variant|MODIFIER|PA0720|PA0720|transcript|AAG04109.1|protein_coding||c.-690T>C|||||690|,C|upstream_gene_variant|MODIFIER|PA0721|PA0721|transcript|AAG04…
789505	G	A	ANN=A|missense_variant|MODERATE|PA0718|PA0718|transcript|AAG04107.1|protein_coding|1/1|c.146G>A|p.Gly49Asp|146/291|146/291|49/96||,A|upstream_gene_variant|MODIFIER|PA0719|PA0719|transcript|AAG04108.1|protein_coding||c.-149G>A|||||149|,A|upstream_gene_variant|MODIFIER|PA0720|PA0720|transcript|AAG04109.1|protein_coding||c.-661G>A|||||661|,A|upstream_gene_variant|MODIFIER|PA0721|PA0721|transcript|AA…
789602	G	A	ANN=A|synonymous_variant|LOW|PA0718|PA0718|transcript|AAG04107.1|protein_coding|1/1|c.243G>A|p.Lys81Lys|243/291|243/291|81/96||,A|upstream_gene_variant|MODIFIER|PA0719|PA0719|transcript|AAG04108.1|protein_coding||c.-52G>A|||||52|,A|upstream_gene_variant|MODIFIER|PA0720|PA0720|transcript|AAG04109.1|protein_coding||c.-564G>A|||||564|,A|upstream_gene_variant|MODIFIER|PA0721|PA0721|transcript|AAG0411…
789605	C	T	ANN=T|synonymous_variant|LOW|PA0718|PA0718|transcript|AAG04107.1|protein_coding|1/1|c.246C>T|p.Pro82Pro|246/291|246/291|82/96||,T|upstream_gene_variant|MODIFIER|PA0719|PA0719|transcript|AAG04108.1|protein_coding||c.-49C>T|||||49|,T|upstream_gene_variant|MODIFIER|PA0720|PA0720|transcript|AAG04109.1|protein_coding||c.-561C>T|||||561|,T|upstream_gene_variant|MODIFIER|PA0721|PA0721|transcript|AAG0411…
789614	T	C	ANN=C|synonymous_variant|LOW|PA0718|PA0718|transcript|AAG04107.1|protein_coding|1/1|c.255T>C|p.Phe85Phe|255/291|255/291|85/96||,C|upstream_gene_variant|MODIFIER|PA0719|PA0719|transcript|AAG04108.1|protein_coding||c.-40T>C|||||40|,C|upstream_gene_variant|MODIFIER|PA0720|PA0720|transcript|AAG04109.1|protein_coding||c.-552T>C|||||552|,C|upstream_gene_variant|MODIFIER|PA0721|PA0721|transcript|AAG0411…
789651	A	C	ANN=C|upstream_gene_variant|MODIFIER|PA0719|PA0719|transcript|AAG04108.1|protein_coding||c.-3A>C|||||3|,C|upstream_gene_variant|MODIFIER|PA0720|PA0720|transcript|AAG04109.1|protein_coding||c.-515A>C|||||515|,C|upstream_gene_variant|MODIFIER|PA0721|PA0721|transcript|AAG04110.1|protein_coding||c.-966A>C|||||966|,C|upstream_gene_variant|MODIFIER|PA0722|PA0722|transcript|AAG04111.1|protein_coding||c.…
789659	T	C	ANN=C|synonymous_variant|LOW|PA0719|PA0719|transcript|AAG04108.1|protein_coding|1/1|c.6T>C|p.Leu2Leu|6/378|6/378|2/125||,C|upstream_gene_variant|MODIFIER|PA0720|PA0720|transcript|AAG04109.1|protein_coding||c.-507T>C|||||507|,C|upstream_gene_variant|MODIFIER|PA0721|PA0721|transcript|AAG04110.1|protein_coding||c.-958T>C|||||958|,C|upstream_gene_variant|MODIFIER|PA0722|PA0722|transcript|AAG04111.1|p…
789760	C	T	ANN=T|missense_variant|MODERATE|PA0719|PA0719|transcript|AAG04108.1|protein_coding|1/1|c.107C>T|p.Pro36Leu|107/378|107/378|36/125||,T|upstream_gene_variant|MODIFIER|PA0720|PA0720|transcript|AAG04109.1|protein_coding||c.-406C>T|||||406|,T|upstream_gene_variant|MODIFIER|PA0721|PA0721|transcript|AAG04110.1|protein_coding||c.-857C>T|||||857|,T|upstream_gene_variant|MODIFIER|PA0722|PA0722|transcript|A…
789791	G	C	ANN=C|synonymous_variant|LOW|PA0719|PA0719|transcript|AAG04108.1|protein_coding|1/1|c.138G>C|p.Arg46Arg|138/378|138/378|46/125||,C|upstream_gene_variant|MODIFIER|PA0720|PA0720|transcript|AAG04109.1|protein_coding||c.-375G>C|||||375|,C|upstream_gene_variant|MODIFIER|PA0721|PA0721|transcript|AAG04110.1|protein_coding||c.-826G>C|||||826|,C|upstream_gene_variant|MODIFIER|PA0722|PA0722|transcript|AAG0…
789833	G	T	ANN=T|synonymous_variant|LOW|PA0719|PA0719|transcript|AAG04108.1|protein_coding|1/1|c.180G>T|p.Leu60Leu|180/378|180/378|60/125||,T|upstream_gene_variant|MODIFIER|PA0720|PA0720|transcript|AAG04109.1|protein_coding||c.-333G>T|||||333|,T|upstream_gene_variant|MODIFIER|PA0721|PA0721|transcript|AAG04110.1|protein_coding||c.-784G>T|||||784|,T|upstream_gene_variant|MODIFIER|PA0722|PA0722|transcript|AAG0…
789944	TC	T	ANN=T|frameshift_variant|HIGH|PA0719|PA0719|transcript|AAG04108.1|protein_coding|1/1|c.295delC|p.Gly100fs|295/378|295/378|99/125||INFO_REALIGN_3_PRIME,T|upstream_gene_variant|MODIFIER|PA0720|PA0720|transcript|AAG04109.1|protein_coding||c.-221delC|||||221|,T|upstream_gene_variant|MODIFIER|PA0721|PA0721|transcript|AAG04110.1|protein_coding||c.-672delC|||||672|,T|upstream_gene_variant|MODIFIER|PA072…
789960	A	C	ANN=C|synonymous_variant|LOW|PA0719|PA0719|transcript|AAG04108.1|protein_coding|1/1|c.307A>C|p.Arg103Arg|307/378|307/378|103/125||,C|upstream_gene_variant|MODIFIER|PA0720|PA0720|transcript|AAG04109.1|protein_coding||c.-206A>C|||||206|,C|upstream_gene_variant|MODIFIER|PA0721|PA0721|transcript|AAG04110.1|protein_coding||c.-657A>C|||||657|,C|upstream_gene_variant|MODIFIER|PA0722|PA0722|transcript|AA…
789980	T	C	ANN=C|synonymous_variant|LOW|PA0719|PA0719|transcript|AAG04108.1|protein_coding|1/1|c.327T>C|p.Asp109Asp|327/378|327/378|109/125||,C|upstream_gene_variant|MODIFIER|PA0720|PA0720|transcript|AAG04109.1|protein_coding||c.-186T>C|||||186|,C|upstream_gene_variant|MODIFIER|PA0721|PA0721|transcript|AAG04110.1|protein_coding||c.-637T>C|||||637|,C|upstream_gene_variant|MODIFIER|PA0722|PA0722|transcript|AA…
789985	C	A	ANN=A|missense_variant|MODERATE|PA0719|PA0719|transcript|AAG04108.1|protein_coding|1/1|c.332C>A|p.Ser111Tyr|332/378|332/378|111/125||,A|upstream_gene_variant|MODIFIER|PA0720|PA0720|transcript|AAG04109.1|protein_coding||c.-181C>A|||||181|,A|upstream_gene_variant|MODIFIER|PA0721|PA0721|transcript|AAG04110.1|protein_coding||c.-632C>A|||||632|,A|upstream_gene_variant|MODIFIER|PA0722|PA0722|transcript…
789987	C	T	ANN=T|missense_variant|MODERATE|PA0719|PA0719|transcript|AAG04108.1|protein_coding|1/1|c.334C>T|p.Pro112Ser|334/378|334/378|112/125||,T|upstream_gene_variant|MODIFIER|PA0720|PA0720|transcript|AAG04109.1|protein_coding||c.-179C>T|||||179|,T|upstream_gene_variant|MODIFIER|PA0721|PA0721|transcript|AAG04110.1|protein_coding||c.-630C>T|||||630|,T|upstream_gene_variant|MODIFIER|PA0722|PA0722|transcript…
789997	C	T	ANN=T|missense_variant|MODERATE|PA0719|PA0719|transcript|AAG04108.1|protein_coding|1/1|c.344C>T|p.Pro115Leu|344/378|344/378|115/125||,T|upstream_gene_variant|MODIFIER|PA0720|PA0720|transcript|AAG04109.1|protein_coding||c.-169C>T|||||169|,T|upstream_gene_variant|MODIFIER|PA0721|PA0721|transcript|AAG04110.1|protein_coding||c.-620C>T|||||620|,T|upstream_gene_variant|MODIFIER|PA0722|PA0722|transcript…
790219	C	T	ANN=T|synonymous_variant|LOW|PA0720|PA0720|transcript|AAG04109.1|protein_coding|1/1|c.54C>T|p.Thr18Thr|54/435|54/435|18/144||,T|upstream_gene_variant|MODIFIER|PA0721|PA0721|transcript|AAG04110.1|protein_coding||c.-398C>T|||||398|,T|upstream_gene_variant|MODIFIER|PA0722|PA0722|transcript|AAG04111.1|protein_coding||c.-503C>T|||||503|,T|upstream_gene_variant|MODIFIER|coaB|PA0723|transcript|AAG04112.…
790228	T	C	ANN=C|synonymous_variant|LOW|PA0720|PA0720|transcript|AAG04109.1|protein_coding|1/1|c.63T>C|p.Tyr21Tyr|63/435|63/435|21/144||,C|upstream_gene_variant|MODIFIER|PA0721|PA0721|transcript|AAG04110.1|protein_coding||c.-389T>C|||||389|,C|upstream_gene_variant|MODIFIER|PA0722|PA0722|transcript|AAG04111.1|protein_coding||c.-494T>C|||||494|,C|upstream_gene_variant|MODIFIER|coaB|PA0723|transcript|AAG04112.…
790267	A	G	ANN=G|synonymous_variant|LOW|PA0720|PA0720|transcript|AAG04109.1|protein_coding|1/1|c.102A>G|p.Gln34Gln|102/435|102/435|34/144||,G|upstream_gene_variant|MODIFIER|PA0721|PA0721|transcript|AAG04110.1|protein_coding||c.-350A>G|||||350|,G|upstream_gene_variant|MODIFIER|PA0722|PA0722|transcript|AAG04111.1|protein_coding||c.-455A>G|||||455|,G|upstream_gene_variant|MODIFIER|coaB|PA0723|transcript|AAG041…
790291	T	C	ANN=C|synonymous_variant|LOW|PA0720|PA0720|transcript|AAG04109.1|protein_coding|1/1|c.126T>C|p.Gly42Gly|126/435|126/435|42/144||,C|upstream_gene_variant|MODIFIER|PA0721|PA0721|transcript|AAG04110.1|protein_coding||c.-326T>C|||||326|,C|upstream_gene_variant|MODIFIER|PA0722|PA0722|transcript|AAG04111.1|protein_coding||c.-431T>C|||||431|,C|upstream_gene_variant|MODIFIER|coaB|PA0723|transcript|AAG041…
790312	A	C	ANN=C|synonymous_variant|LOW|PA0720|PA0720|transcript|AAG04109.1|protein_coding|1/1|c.147A>C|p.Gly49Gly|147/435|147/435|49/144||,C|upstream_gene_variant|MODIFIER|PA0721|PA0721|transcript|AAG04110.1|protein_coding||c.-305A>C|||||305|,C|upstream_gene_variant|MODIFIER|PA0722|PA0722|transcript|AAG04111.1|protein_coding||c.-410A>C|||||410|,C|upstream_gene_variant|MODIFIER|coaB|PA0723|transcript|AAG041…
790378	G	A	ANN=A|synonymous_variant|LOW|PA0720|PA0720|transcript|AAG04109.1|protein_coding|1/1|c.213G>A|p.Pro71Pro|213/435|213/435|71/144||,A|upstream_gene_variant|MODIFIER|PA0721|PA0721|transcript|AAG04110.1|protein_coding||c.-239G>A|||||239|,A|upstream_gene_variant|MODIFIER|PA0722|PA0722|transcript|AAG04111.1|protein_coding||c.-344G>A|||||344|,A|upstream_gene_variant|MODIFIER|coaB|PA0723|transcript|AAG041…
790408	T	C	ANN=C|synonymous_variant|LOW|PA0720|PA0720|transcript|AAG04109.1|protein_coding|1/1|c.243T>C|p.Arg81Arg|243/435|243/435|81/144||,C|upstream_gene_variant|MODIFIER|PA0721|PA0721|transcript|AAG04110.1|protein_coding||c.-209T>C|||||209|,C|upstream_gene_variant|MODIFIER|PA0722|PA0722|transcript|AAG04111.1|protein_coding||c.-314T>C|||||314|,C|upstream_gene_variant|MODIFIER|coaB|PA0723|transcript|AAG041…
790429	C	T	ANN=T|synonymous_variant|LOW|PA0720|PA0720|transcript|AAG04109.1|protein_coding|1/1|c.264C>T|p.Gly88Gly|264/435|264/435|88/144||,T|upstream_gene_variant|MODIFIER|PA0721|PA0721|transcript|AAG04110.1|protein_coding||c.-188C>T|||||188|,T|upstream_gene_variant|MODIFIER|PA0722|PA0722|transcript|AAG04111.1|protein_coding||c.-293C>T|||||293|,T|upstream_gene_variant|MODIFIER|coaB|PA0723|transcript|AAG041…
790447	G	A	ANN=A|synonymous_variant|LOW|PA0720|PA0720|transcript|AAG04109.1|protein_coding|1/1|c.282G>A|p.Gln94Gln|282/435|282/435|94/144||,A|upstream_gene_variant|MODIFIER|PA0721|PA0721|transcript|AAG04110.1|protein_coding||c.-170G>A|||||170|,A|upstream_gene_variant|MODIFIER|PA0722|PA0722|transcript|AAG04111.1|protein_coding||c.-275G>A|||||275|,A|upstream_gene_variant|MODIFIER|coaB|PA0723|transcript|AAG041…
790453	A	T	ANN=T|synonymous_variant|LOW|PA0720|PA0720|transcript|AAG04109.1|protein_coding|1/1|c.288A>T|p.Leu96Leu|288/435|288/435|96/144||,T|upstream_gene_variant|MODIFIER|PA0721|PA0721|transcript|AAG04110.1|protein_coding||c.-164A>T|||||164|,T|upstream_gene_variant|MODIFIER|PA0722|PA0722|transcript|AAG04111.1|protein_coding||c.-269A>T|||||269|,T|upstream_gene_variant|MODIFIER|coaB|PA0723|transcript|AAG041…
790477	C	T	ANN=T|synonymous_variant|LOW|PA0720|PA0720|transcript|AAG04109.1|protein_coding|1/1|c.312C>T|p.Gly104Gly|312/435|312/435|104/144||,T|upstream_gene_variant|MODIFIER|PA0721|PA0721|transcript|AAG04110.1|protein_coding||c.-140C>T|||||140|,T|upstream_gene_variant|MODIFIER|PA0722|PA0722|transcript|AAG04111.1|protein_coding||c.-245C>T|||||245|,T|upstream_gene_variant|MODIFIER|coaB|PA0723|transcript|AAG0…
790485	T	C	ANN=C|missense_variant|MODERATE|PA0720|PA0720|transcript|AAG04109.1|protein_coding|1/1|c.320T>C|p.Met107Thr|320/435|320/435|107/144||,C|upstream_gene_variant|MODIFIER|PA0721|PA0721|transcript|AAG04110.1|protein_coding||c.-132T>C|||||132|,C|upstream_gene_variant|MODIFIER|PA0722|PA0722|transcript|AAG04111.1|protein_coding||c.-237T>C|||||237|,C|upstream_gene_variant|MODIFIER|coaB|PA0723|transcript|A…
790486	G	C	ANN=C|missense_variant|MODERATE|PA0720|PA0720|transcript|AAG04109.1|protein_coding|1/1|c.321G>C|p.Met107Ile|321/435|321/435|107/144||,C|upstream_gene_variant|MODIFIER|PA0721|PA0721|transcript|AAG04110.1|protein_coding||c.-131G>C|||||131|,C|upstream_gene_variant|MODIFIER|PA0722|PA0722|transcript|AAG04111.1|protein_coding||c.-236G>C|||||236|,C|upstream_gene_variant|MODIFIER|coaB|PA0723|transcript|A…
790521	T	C	ANN=C|missense_variant|MODERATE|PA0720|PA0720|transcript|AAG04109.1|protein_coding|1/1|c.356T>C|p.Val119Ala|356/435|356/435|119/144||,C|upstream_gene_variant|MODIFIER|PA0721|PA0721|transcript|AAG04110.1|protein_coding||c.-96T>C|||||96|,C|upstream_gene_variant|MODIFIER|PA0722|PA0722|transcript|AAG04111.1|protein_coding||c.-201T>C|||||201|,C|upstream_gene_variant|MODIFIER|coaB|PA0723|transcript|AAG…
790522	G	A	ANN=A|synonymous_variant|LOW|PA0720|PA0720|transcript|AAG04109.1|protein_coding|1/1|c.357G>A|p.Val119Val|357/435|357/435|119/144||,A|upstream_gene_variant|MODIFIER|PA0721|PA0721|transcript|AAG04110.1|protein_coding||c.-95G>A|||||95|,A|upstream_gene_variant|MODIFIER|PA0722|PA0722|transcript|AAG04111.1|protein_coding||c.-200G>A|||||200|,A|upstream_gene_variant|MODIFIER|coaB|PA0723|transcript|AAG041…
790580	A	T	ANN=T|missense_variant|MODERATE|PA0720|PA0720|transcript|AAG04109.1|protein_coding|1/1|c.415A>T|p.Thr139Ser|415/435|415/435|139/144||,T|upstream_gene_variant|MODIFIER|PA0721|PA0721|transcript|AAG04110.1|protein_coding||c.-37A>T|||||37|,T|upstream_gene_variant|MODIFIER|PA0722|PA0722|transcript|AAG04111.1|protein_coding||c.-142A>T|||||142|,T|upstream_gene_variant|MODIFIER|coaB|PA0723|transcript|AAG…
790597	G	C	ANN=C|synonymous_variant|LOW|PA0720|PA0720|transcript|AAG04109.1|protein_coding|1/1|c.432G>C|p.Ala144Ala|432/435|432/435|144/144||,C|upstream_gene_variant|MODIFIER|PA0721|PA0721|transcript|AAG04110.1|protein_coding||c.-20G>C|||||20|,C|upstream_gene_variant|MODIFIER|PA0722|PA0722|transcript|AAG04111.1|protein_coding||c.-125G>C|||||125|,C|upstream_gene_variant|MODIFIER|coaB|PA0723|transcript|AAG041…
790604	C	G	ANN=G|upstream_gene_variant|MODIFIER|PA0721|PA0721|transcript|AAG04110.1|protein_coding||c.-13C>G|||||13|,G|upstream_gene_variant|MODIFIER|PA0722|PA0722|transcript|AAG04111.1|protein_coding||c.-118C>G|||||118|,G|upstream_gene_variant|MODIFIER|coaB|PA0723|transcript|AAG04112.1|protein_coding||c.-382C>G|||||382|,G|upstream_gene_variant|MODIFIER|PA0724|PA0724|transcript|AAG04113.1|protein_coding||c.…
790640	C	T	ANN=T|synonymous_variant|LOW|PA0721|PA0721|transcript|AAG04110.1|protein_coding|1/1|c.24C>T|p.Phe8Phe|24/93|24/93|8/30||,T|upstream_gene_variant|MODIFIER|PA0722|PA0722|transcript|AAG04111.1|protein_coding||c.-82C>T|||||82|,T|upstream_gene_variant|MODIFIER|coaB|PA0723|transcript|AAG04112.1|protein_coding||c.-346C>T|||||346|,T|upstream_gene_variant|MODIFIER|PA0724|PA0724|transcript|AAG04113.1|prote…
790701	G	A	ANN=A|missense_variant|MODERATE|PA0721|PA0721|transcript|AAG04110.1|protein_coding|1/1|c.85G>A|p.Ala29Thr|85/93|85/93|29/30||,A|upstream_gene_variant|MODIFIER|PA0722|PA0722|transcript|AAG04111.1|protein_coding||c.-21G>A|||||21|,A|upstream_gene_variant|MODIFIER|coaB|PA0723|transcript|AAG04112.1|protein_coding||c.-285G>A|||||285|,A|upstream_gene_variant|MODIFIER|PA0724|PA0724|transcript|AAG04113.1|…
790718	C	T	ANN=T|upstream_gene_variant|MODIFIER|PA0722|PA0722|transcript|AAG04111.1|protein_coding||c.-4C>T|||||4|,T|upstream_gene_variant|MODIFIER|coaB|PA0723|transcript|AAG04112.1|protein_coding||c.-268C>T|||||268|,T|upstream_gene_variant|MODIFIER|PA0724|PA0724|transcript|AAG04113.1|protein_coding||c.-652C>T|||||652|WARNING_TRANSCRIPT_NO_START_CODON,T|upstream_gene_variant|MODIFIER|PA0725|PA0725|transcrip…
791138	C	G	ANN=G|synonymous_variant|LOW|coaB|PA0723|transcript|AAG04112.1|protein_coding|1/1|c.153C>G|p.Gly51Gly|153/249|153/249|51/82||,G|upstream_gene_variant|MODIFIER|PA0724|PA0724|transcript|AAG04113.1|protein_coding||c.-232C>G|||||232|WARNING_TRANSCRIPT_NO_START_CODON,G|upstream_gene_variant|MODIFIER|PA0725|PA0725|transcript|AAG04114.1|protein_coding||c.-1499C>G|||||1499|,G|upstream_gene_variant|MODIFI…
791198	T	C	ANN=C|synonymous_variant|LOW|coaB|PA0723|transcript|AAG04112.1|protein_coding|1/1|c.213T>C|p.Val71Val|213/249|213/249|71/82||,C|upstream_gene_variant|MODIFIER|PA0724|PA0724|transcript|AAG04113.1|protein_coding||c.-172T>C|||||172|WARNING_TRANSCRIPT_NO_START_CODON,C|upstream_gene_variant|MODIFIER|PA0725|PA0725|transcript|AAG04114.1|protein_coding||c.-1439T>C|||||1439|,C|upstream_gene_variant|MODIFI…
791759	T	G	ANN=G|synonymous_variant|LOW|PA0724|PA0724|transcript|AAG04113.1|protein_coding|1/1|c.390T>G|p.Ser130Ser|390/1263|390/1263|130/420||WARNING_TRANSCRIPT_NO_START_CODON,G|upstream_gene_variant|MODIFIER|PA0725|PA0725|transcript|AAG04114.1|protein_coding||c.-878T>G|||||878|,G|upstream_gene_variant|MODIFIER|PA0726|PA0726|transcript|AAG04115.1|protein_coding||c.-1238T>G|||||1238|WARNING_TRANSCRIPT_NO_ST…
791868	C	T	ANN=T|synonymous_variant|LOW|PA0724|PA0724|transcript|AAG04113.1|protein_coding|1/1|c.499C>T|p.Leu167Leu|499/1263|499/1263|167/420||WARNING_TRANSCRIPT_NO_START_CODON,T|upstream_gene_variant|MODIFIER|PA0725|PA0725|transcript|AAG04114.1|protein_coding||c.-769C>T|||||769|,T|upstream_gene_variant|MODIFIER|PA0726|PA0726|transcript|AAG04115.1|protein_coding||c.-1129C>T|||||1129|WARNING_TRANSCRIPT_NO_ST…
791924	A	C	ANN=C|synonymous_variant|LOW|PA0724|PA0724|transcript|AAG04113.1|protein_coding|1/1|c.555A>C|p.Gly185Gly|555/1263|555/1263|185/420||WARNING_TRANSCRIPT_NO_START_CODON,C|upstream_gene_variant|MODIFIER|PA0725|PA0725|transcript|AAG04114.1|protein_coding||c.-713A>C|||||713|,C|upstream_gene_variant|MODIFIER|PA0726|PA0726|transcript|AAG04115.1|protein_coding||c.-1073A>C|||||1073|WARNING_TRANSCRIPT_NO_ST…
791927	G	A	ANN=A|synonymous_variant|LOW|PA0724|PA0724|transcript|AAG04113.1|protein_coding|1/1|c.558G>A|p.Gln186Gln|558/1263|558/1263|186/420||WARNING_TRANSCRIPT_NO_START_CODON,A|upstream_gene_variant|MODIFIER|PA0725|PA0725|transcript|AAG04114.1|protein_coding||c.-710G>A|||||710|,A|upstream_gene_variant|MODIFIER|PA0726|PA0726|transcript|AAG04115.1|protein_coding||c.-1070G>A|||||1070|WARNING_TRANSCRIPT_NO_ST…
791929	A	G	ANN=G|missense_variant|MODERATE|PA0724|PA0724|transcript|AAG04113.1|protein_coding|1/1|c.560A>G|p.Asn187Ser|560/1263|560/1263|187/420||WARNING_TRANSCRIPT_NO_START_CODON,G|upstream_gene_variant|MODIFIER|PA0725|PA0725|transcript|AAG04114.1|protein_coding||c.-708A>G|||||708|,G|upstream_gene_variant|MODIFIER|PA0726|PA0726|transcript|AAG04115.1|protein_coding||c.-1068A>G|||||1068|WARNING_TRANSCRIPT_NO…
791930	T	C	ANN=C|synonymous_variant|LOW|PA0724|PA0724|transcript|AAG04113.1|protein_coding|1/1|c.561T>C|p.Asn187Asn|561/1263|561/1263|187/420||WARNING_TRANSCRIPT_NO_START_CODON,C|upstream_gene_variant|MODIFIER|PA0725|PA0725|transcript|AAG04114.1|protein_coding||c.-707T>C|||||707|,C|upstream_gene_variant|MODIFIER|PA0726|PA0726|transcript|AAG04115.1|protein_coding||c.-1067T>C|||||1067|WARNING_TRANSCRIPT_NO_ST…
791942	T	C	ANN=C|synonymous_variant|LOW|PA0724|PA0724|transcript|AAG04113.1|protein_coding|1/1|c.573T>C|p.Asp191Asp|573/1263|573/1263|191/420||WARNING_TRANSCRIPT_NO_START_CODON,C|upstream_gene_variant|MODIFIER|PA0725|PA0725|transcript|AAG04114.1|protein_coding||c.-695T>C|||||695|,C|upstream_gene_variant|MODIFIER|PA0726|PA0726|transcript|AAG04115.1|protein_coding||c.-1055T>C|||||1055|WARNING_TRANSCRIPT_NO_ST…
792114	A	G	ANN=G|missense_variant|MODERATE|PA0724|PA0724|transcript|AAG04113.1|protein_coding|1/1|c.745A>G|p.Ser249Gly|745/1263|745/1263|249/420||WARNING_TRANSCRIPT_NO_START_CODON,G|upstream_gene_variant|MODIFIER|PA0725|PA0725|transcript|AAG04114.1|protein_coding||c.-523A>G|||||523|,G|upstream_gene_variant|MODIFIER|PA0726|PA0726|transcript|AAG04115.1|protein_coding||c.-883A>G|||||883|WARNING_TRANSCRIPT_NO_S…
792119	C	T	ANN=T|synonymous_variant|LOW|PA0724|PA0724|transcript|AAG04113.1|protein_coding|1/1|c.750C>T|p.Asp250Asp|750/1263|750/1263|250/420||WARNING_TRANSCRIPT_NO_START_CODON,T|upstream_gene_variant|MODIFIER|PA0725|PA0725|transcript|AAG04114.1|protein_coding||c.-518C>T|||||518|,T|upstream_gene_variant|MODIFIER|PA0726|PA0726|transcript|AAG04115.1|protein_coding||c.-878C>T|||||878|WARNING_TRANSCRIPT_NO_STAR…
792124	G	A	ANN=A|missense_variant|MODERATE|PA0724|PA0724|transcript|AAG04113.1|protein_coding|1/1|c.755G>A|p.Gly252Asp|755/1263|755/1263|252/420||WARNING_TRANSCRIPT_NO_START_CODON,A|upstream_gene_variant|MODIFIER|PA0725|PA0725|transcript|AAG04114.1|protein_coding||c.-513G>A|||||513|,A|upstream_gene_variant|MODIFIER|PA0726|PA0726|transcript|AAG04115.1|protein_coding||c.-873G>A|||||873|WARNING_TRANSCRIPT_NO_S…
792152	T	C	ANN=C|synonymous_variant|LOW|PA0724|PA0724|transcript|AAG04113.1|protein_coding|1/1|c.783T>C|p.Asn261Asn|783/1263|783/1263|261/420||WARNING_TRANSCRIPT_NO_START_CODON,C|upstream_gene_variant|MODIFIER|PA0725|PA0725|transcript|AAG04114.1|protein_coding||c.-485T>C|||||485|,C|upstream_gene_variant|MODIFIER|PA0726|PA0726|transcript|AAG04115.1|protein_coding||c.-845T>C|||||845|WARNING_TRANSCRIPT_NO_STAR…
792185	TGGC	T	ANN=T|disruptive_inframe_deletion|MODERATE|PA0724|PA0724|transcript|AAG04113.1|protein_coding|1/1|c.821_823delGCG|p.Gly274del|821/1263|821/1263|274/420||WARNING_TRANSCRIPT_NO_START_CODON&INFO_REALIGN_3_PRIME,T|upstream_gene_variant|MODIFIER|PA0725|PA0725|transcript|AAG04114.1|protein_coding||c.-451_-449delGGC|||||451|,T|upstream_gene_variant|MODIFIER|PA0726|PA0726|transcript|AAG04115.1|protein_co…
792191	C	T	ANN=T|synonymous_variant|LOW|PA0724|PA0724|transcript|AAG04113.1|protein_coding|1/1|c.822C>T|p.Gly274Gly|822/1263|822/1263|274/420||WARNING_TRANSCRIPT_NO_START_CODON,T|upstream_gene_variant|MODIFIER|PA0725|PA0725|transcript|AAG04114.1|protein_coding||c.-446C>T|||||446|,T|upstream_gene_variant|MODIFIER|PA0726|PA0726|transcript|AAG04115.1|protein_coding||c.-806C>T|||||806|WARNING_TRANSCRIPT_NO_STAR…
792275	C	T	ANN=T|synonymous_variant|LOW|PA0724|PA0724|transcript|AAG04113.1|protein_coding|1/1|c.906C>T|p.Asn302Asn|906/1263|906/1263|302/420||WARNING_TRANSCRIPT_NO_START_CODON,T|upstream_gene_variant|MODIFIER|PA0725|PA0725|transcript|AAG04114.1|protein_coding||c.-362C>T|||||362|,T|upstream_gene_variant|MODIFIER|PA0726|PA0726|transcript|AAG04115.1|protein_coding||c.-722C>T|||||722|WARNING_TRANSCRIPT_NO_STAR…
792317	C	A	ANN=A|synonymous_variant|LOW|PA0724|PA0724|transcript|AAG04113.1|protein_coding|1/1|c.948C>A|p.Pro316Pro|948/1263|948/1263|316/420||WARNING_TRANSCRIPT_NO_START_CODON,A|upstream_gene_variant|MODIFIER|PA0725|PA0725|transcript|AAG04114.1|protein_coding||c.-320C>A|||||320|,A|upstream_gene_variant|MODIFIER|PA0726|PA0726|transcript|AAG04115.1|protein_coding||c.-680C>A|||||680|WARNING_TRANSCRIPT_NO_STAR…
792326	C	T	ANN=T|synonymous_variant|LOW|PA0724|PA0724|transcript|AAG04113.1|protein_coding|1/1|c.957C>T|p.Pro319Pro|957/1263|957/1263|319/420||WARNING_TRANSCRIPT_NO_START_CODON,T|upstream_gene_variant|MODIFIER|PA0725|PA0725|transcript|AAG04114.1|protein_coding||c.-311C>T|||||311|,T|upstream_gene_variant|MODIFIER|PA0726|PA0726|transcript|AAG04115.1|protein_coding||c.-671C>T|||||671|WARNING_TRANSCRIPT_NO_STAR…
792359	C	T	ANN=T|synonymous_variant|LOW|PA0724|PA0724|transcript|AAG04113.1|protein_coding|1/1|c.990C>T|p.Thr330Thr|990/1263|990/1263|330/420||WARNING_TRANSCRIPT_NO_START_CODON,T|upstream_gene_variant|MODIFIER|PA0725|PA0725|transcript|AAG04114.1|protein_coding||c.-278C>T|||||278|,T|upstream_gene_variant|MODIFIER|PA0726|PA0726|transcript|AAG04115.1|protein_coding||c.-638C>T|||||638|WARNING_TRANSCRIPT_NO_STAR…
792401	C	A	ANN=A|missense_variant|MODERATE|PA0724|PA0724|transcript|AAG04113.1|protein_coding|1/1|c.1032C>A|p.Asp344Glu|1032/1263|1032/1263|344/420||WARNING_TRANSCRIPT_NO_START_CODON,A|upstream_gene_variant|MODIFIER|PA0725|PA0725|transcript|AAG04114.1|protein_coding||c.-236C>A|||||236|,A|upstream_gene_variant|MODIFIER|PA0726|PA0726|transcript|AAG04115.1|protein_coding||c.-596C>A|||||596|WARNING_TRANSCRIPT_N…
792443	T	C	ANN=C|synonymous_variant|LOW|PA0724|PA0724|transcript|AAG04113.1|protein_coding|1/1|c.1074T>C|p.Asp358Asp|1074/1263|1074/1263|358/420||WARNING_TRANSCRIPT_NO_START_CODON,C|upstream_gene_variant|MODIFIER|PA0725|PA0725|transcript|AAG04114.1|protein_coding||c.-194T>C|||||194|,C|upstream_gene_variant|MODIFIER|PA0726|PA0726|transcript|AAG04115.1|protein_coding||c.-554T>C|||||554|WARNING_TRANSCRIPT_NO_S…
792455	C	T	ANN=T|synonymous_variant|LOW|PA0724|PA0724|transcript|AAG04113.1|protein_coding|1/1|c.1086C>T|p.Gly362Gly|1086/1263|1086/1263|362/420||WARNING_TRANSCRIPT_NO_START_CODON,T|upstream_gene_variant|MODIFIER|PA0725|PA0725|transcript|AAG04114.1|protein_coding||c.-182C>T|||||182|,T|upstream_gene_variant|MODIFIER|PA0726|PA0726|transcript|AAG04115.1|protein_coding||c.-542C>T|||||542|WARNING_TRANSCRIPT_NO_S…
792590	G	A	ANN=A|synonymous_variant|LOW|PA0724|PA0724|transcript|AAG04113.1|protein_coding|1/1|c.1221G>A|p.Leu407Leu|1221/1263|1221/1263|407/420||WARNING_TRANSCRIPT_NO_START_CODON,A|upstream_gene_variant|MODIFIER|PA0725|PA0725|transcript|AAG04114.1|protein_coding||c.-47G>A|||||47|,A|upstream_gene_variant|MODIFIER|PA0726|PA0726|transcript|AAG04115.1|protein_coding||c.-407G>A|||||407|WARNING_TRANSCRIPT_NO_STA…
792608	C	T	ANN=T|synonymous_variant|LOW|PA0724|PA0724|transcript|AAG04113.1|protein_coding|1/1|c.1239C>T|p.Ala413Ala|1239/1263|1239/1263|413/420||WARNING_TRANSCRIPT_NO_START_CODON,T|upstream_gene_variant|MODIFIER|PA0725|PA0725|transcript|AAG04114.1|protein_coding||c.-29C>T|||||29|,T|upstream_gene_variant|MODIFIER|PA0726|PA0726|transcript|AAG04115.1|protein_coding||c.-389C>T|||||389|WARNING_TRANSCRIPT_NO_STA…
792696	C	T	ANN=T|synonymous_variant|LOW|PA0725|PA0725|transcript|AAG04114.1|protein_coding|1/1|c.60C>T|p.Asp20Asp|60/357|60/357|20/118||,T|upstream_gene_variant|MODIFIER|PA0726|PA0726|transcript|AAG04115.1|protein_coding||c.-301C>T|||||301|WARNING_TRANSCRIPT_NO_START_CODON,T|upstream_gene_variant|MODIFIER|PA0727|PA0727|transcript|AAG04116.1|protein_coding||c.-1805C>T|||||1805|,T|upstream_gene_variant|MODIFI…
792834	C	T	ANN=T|synonymous_variant|LOW|PA0725|PA0725|transcript|AAG04114.1|protein_coding|1/1|c.198C>T|p.Ser66Ser|198/357|198/357|66/118||,T|upstream_gene_variant|MODIFIER|PA0726|PA0726|transcript|AAG04115.1|protein_coding||c.-163C>T|||||163|WARNING_TRANSCRIPT_NO_START_CODON,T|upstream_gene_variant|MODIFIER|PA0727|PA0727|transcript|AAG04116.1|protein_coding||c.-1667C>T|||||1667|,T|upstream_gene_variant|MOD…
792882	T	G	ANN=G|synonymous_variant|LOW|PA0725|PA0725|transcript|AAG04114.1|protein_coding|1/1|c.246T>G|p.Gly82Gly|246/357|246/357|82/118||,G|upstream_gene_variant|MODIFIER|PA0726|PA0726|transcript|AAG04115.1|protein_coding||c.-115T>G|||||115|WARNING_TRANSCRIPT_NO_START_CODON,G|upstream_gene_variant|MODIFIER|PA0727|PA0727|transcript|AAG04116.1|protein_coding||c.-1619T>G|||||1619|,G|upstream_gene_variant|MOD…
793143	T	C	ANN=C|synonymous_variant|LOW|PA0726|PA0726|transcript|AAG04115.1|protein_coding|1/1|c.147T>C|p.Phe49Phe|147/1275|147/1275|49/424||WARNING_TRANSCRIPT_NO_START_CODON,C|upstream_gene_variant|MODIFIER|PA0727|PA0727|transcript|AAG04116.1|protein_coding||c.-1358T>C|||||1358|,C|upstream_gene_variant|MODIFIER|PA0728|PA0728|transcript|AAG04117.1|protein_coding||c.-2650T>C|||||2650|,C|upstream_gene_variant…
793242	T	G	ANN=G|synonymous_variant|LOW|PA0726|PA0726|transcript|AAG04115.1|protein_coding|1/1|c.246T>G|p.Gly82Gly|246/1275|246/1275|82/424||WARNING_TRANSCRIPT_NO_START_CODON,G|upstream_gene_variant|MODIFIER|PA0727|PA0727|transcript|AAG04116.1|protein_coding||c.-1259T>G|||||1259|,G|upstream_gene_variant|MODIFIER|PA0728|PA0728|transcript|AAG04117.1|protein_coding||c.-2551T>G|||||2551|,G|upstream_gene_variant…
793284	A	G	ANN=G|synonymous_variant|LOW|PA0726|PA0726|transcript|AAG04115.1|protein_coding|1/1|c.288A>G|p.Lys96Lys|288/1275|288/1275|96/424||WARNING_TRANSCRIPT_NO_START_CODON,G|upstream_gene_variant|MODIFIER|PA0727|PA0727|transcript|AAG04116.1|protein_coding||c.-1217A>G|||||1217|,G|upstream_gene_variant|MODIFIER|PA0728|PA0728|transcript|AAG04117.1|protein_coding||c.-2509A>G|||||2509|,G|upstream_gene_variant…
793347	G	A	ANN=A|synonymous_variant|LOW|PA0726|PA0726|transcript|AAG04115.1|protein_coding|1/1|c.351G>A|p.Ala117Ala|351/1275|351/1275|117/424||WARNING_TRANSCRIPT_NO_START_CODON,A|upstream_gene_variant|MODIFIER|PA0727|PA0727|transcript|AAG04116.1|protein_coding||c.-1154G>A|||||1154|,A|upstream_gene_variant|MODIFIER|PA0728|PA0728|transcript|AAG04117.1|protein_coding||c.-2446G>A|||||2446|,A|upstream_gene_varia…
793389	T	C	ANN=C|synonymous_variant|LOW|PA0726|PA0726|transcript|AAG04115.1|protein_coding|1/1|c.393T>C|p.His131His|393/1275|393/1275|131/424||WARNING_TRANSCRIPT_NO_START_CODON,C|upstream_gene_variant|MODIFIER|PA0727|PA0727|transcript|AAG04116.1|protein_coding||c.-1112T>C|||||1112|,C|upstream_gene_variant|MODIFIER|PA0728|PA0728|transcript|AAG04117.1|protein_coding||c.-2404T>C|||||2404|,C|upstream_gene_varia…
793410	T	C	ANN=C|synonymous_variant|LOW|PA0726|PA0726|transcript|AAG04115.1|protein_coding|1/1|c.414T>C|p.Ile138Ile|414/1275|414/1275|138/424||WARNING_TRANSCRIPT_NO_START_CODON,C|upstream_gene_variant|MODIFIER|PA0727|PA0727|transcript|AAG04116.1|protein_coding||c.-1091T>C|||||1091|,C|upstream_gene_variant|MODIFIER|PA0728|PA0728|transcript|AAG04117.1|protein_coding||c.-2383T>C|||||2383|,C|upstream_gene_varia…
793641	G	A	ANN=A|synonymous_variant|LOW|PA0726|PA0726|transcript|AAG04115.1|protein_coding|1/1|c.645G>A|p.Gln215Gln|645/1275|645/1275|215/424||WARNING_TRANSCRIPT_NO_START_CODON,A|upstream_gene_variant|MODIFIER|PA0727|PA0727|transcript|AAG04116.1|protein_coding||c.-860G>A|||||860|,A|upstream_gene_variant|MODIFIER|PA0728|PA0728|transcript|AAG04117.1|protein_coding||c.-2152G>A|||||2152|,A|upstream_gene_variant…
793757	C	G	ANN=G|missense_variant|MODERATE|PA0726|PA0726|transcript|AAG04115.1|protein_coding|1/1|c.761C>G|p.Ala254Gly|761/1275|761/1275|254/424||WARNING_TRANSCRIPT_NO_START_CODON,G|upstream_gene_variant|MODIFIER|PA0727|PA0727|transcript|AAG04116.1|protein_coding||c.-744C>G|||||744|,G|upstream_gene_variant|MODIFIER|PA0728|PA0728|transcript|AAG04117.1|protein_coding||c.-2036C>G|||||2036|,G|upstream_gene_vari…
793837	A	G	ANN=G|missense_variant|MODERATE|PA0726|PA0726|transcript|AAG04115.1|protein_coding|1/1|c.841A>G|p.Thr281Ala|841/1275|841/1275|281/424||WARNING_TRANSCRIPT_NO_START_CODON,G|upstream_gene_variant|MODIFIER|PA0727|PA0727|transcript|AAG04116.1|protein_coding||c.-664A>G|||||664|,G|upstream_gene_variant|MODIFIER|PA0728|PA0728|transcript|AAG04117.1|protein_coding||c.-1956A>G|||||1956|,G|upstream_gene_vari…
793950	T	C	ANN=C|synonymous_variant|LOW|PA0726|PA0726|transcript|AAG04115.1|protein_coding|1/1|c.954T>C|p.Leu318Leu|954/1275|954/1275|318/424||WARNING_TRANSCRIPT_NO_START_CODON,C|upstream_gene_variant|MODIFIER|PA0727|PA0727|transcript|AAG04116.1|protein_coding||c.-551T>C|||||551|,C|upstream_gene_variant|MODIFIER|PA0728|PA0728|transcript|AAG04117.1|protein_coding||c.-1843T>C|||||1843|,C|upstream_gene_variant…
793996	C	T	ANN=T|synonymous_variant|LOW|PA0726|PA0726|transcript|AAG04115.1|protein_coding|1/1|c.1000C>T|p.Leu334Leu|1000/1275|1000/1275|334/424||WARNING_TRANSCRIPT_NO_START_CODON,T|upstream_gene_variant|MODIFIER|PA0727|PA0727|transcript|AAG04116.1|protein_coding||c.-505C>T|||||505|,T|upstream_gene_variant|MODIFIER|PA0728|PA0728|transcript|AAG04117.1|protein_coding||c.-1797C>T|||||1797|,T|upstream_gene_vari…
794001	C	G	ANN=G|missense_variant|MODERATE|PA0726|PA0726|transcript|AAG04115.1|protein_coding|1/1|c.1005C>G|p.Asp335Glu|1005/1275|1005/1275|335/424||WARNING_TRANSCRIPT_NO_START_CODON,G|upstream_gene_variant|MODIFIER|PA0727|PA0727|transcript|AAG04116.1|protein_coding||c.-500C>G|||||500|,G|upstream_gene_variant|MODIFIER|PA0728|PA0728|transcript|AAG04117.1|protein_coding||c.-1792C>G|||||1792|,G|upstream_gene_v…
794064	A	G	ANN=G|synonymous_variant|LOW|PA0726|PA0726|transcript|AAG04115.1|protein_coding|1/1|c.1068A>G|p.Val356Val|1068/1275|1068/1275|356/424||WARNING_TRANSCRIPT_NO_START_CODON,G|upstream_gene_variant|MODIFIER|PA0727|PA0727|transcript|AAG04116.1|protein_coding||c.-437A>G|||||437|,G|upstream_gene_variant|MODIFIER|PA0728|PA0728|transcript|AAG04117.1|protein_coding||c.-1729A>G|||||1729|,G|upstream_gene_vari…
794106	G	C	ANN=C|missense_variant|MODERATE|PA0726|PA0726|transcript|AAG04115.1|protein_coding|1/1|c.1110G>C|p.Glu370Asp|1110/1275|1110/1275|370/424||WARNING_TRANSCRIPT_NO_START_CODON,C|upstream_gene_variant|MODIFIER|PA0727|PA0727|transcript|AAG04116.1|protein_coding||c.-395G>C|||||395|,C|upstream_gene_variant|MODIFIER|PA0728|PA0728|transcript|AAG04117.1|protein_coding||c.-1687G>C|||||1687|,C|upstream_gene_v…
794128	A	G	ANN=G|missense_variant|MODERATE|PA0726|PA0726|transcript|AAG04115.1|protein_coding|1/1|c.1132A>G|p.Thr378Ala|1132/1275|1132/1275|378/424||WARNING_TRANSCRIPT_NO_START_CODON,G|upstream_gene_variant|MODIFIER|PA0727|PA0727|transcript|AAG04116.1|protein_coding||c.-373A>G|||||373|,G|upstream_gene_variant|MODIFIER|PA0728|PA0728|transcript|AAG04117.1|protein_coding||c.-1665A>G|||||1665|,G|upstream_gene_v…
794140	C	G	ANN=G|missense_variant|MODERATE|PA0726|PA0726|transcript|AAG04115.1|protein_coding|1/1|c.1144C>G|p.Pro382Ala|1144/1275|1144/1275|382/424||WARNING_TRANSCRIPT_NO_START_CODON,G|upstream_gene_variant|MODIFIER|PA0727|PA0727|transcript|AAG04116.1|protein_coding||c.-361C>G|||||361|,G|upstream_gene_variant|MODIFIER|PA0728|PA0728|transcript|AAG04117.1|protein_coding||c.-1653C>G|||||1653|,G|upstream_gene_v…
794162	T	C	ANN=C|missense_variant|MODERATE|PA0726|PA0726|transcript|AAG04115.1|protein_coding|1/1|c.1166T>C|p.Val389Ala|1166/1275|1166/1275|389/424||WARNING_TRANSCRIPT_NO_START_CODON,C|upstream_gene_variant|MODIFIER|PA0727|PA0727|transcript|AAG04116.1|protein_coding||c.-339T>C|||||339|,C|upstream_gene_variant|MODIFIER|PA0728|PA0728|transcript|AAG04117.1|protein_coding||c.-1631T>C|||||1631|,C|upstream_gene_v…
794178	T	C	ANN=C|synonymous_variant|LOW|PA0726|PA0726|transcript|AAG04115.1|protein_coding|1/1|c.1182T>C|p.Val394Val|1182/1275|1182/1275|394/424||WARNING_TRANSCRIPT_NO_START_CODON,C|upstream_gene_variant|MODIFIER|PA0727|PA0727|transcript|AAG04116.1|protein_coding||c.-323T>C|||||323|,C|upstream_gene_variant|MODIFIER|PA0728|PA0728|transcript|AAG04117.1|protein_coding||c.-1615T>C|||||1615|,C|upstream_gene_vari…
794184	C	G	ANN=G|synonymous_variant|LOW|PA0726|PA0726|transcript|AAG04115.1|protein_coding|1/1|c.1188C>G|p.Ala396Ala|1188/1275|1188/1275|396/424||WARNING_TRANSCRIPT_NO_START_CODON,G|upstream_gene_variant|MODIFIER|PA0727|PA0727|transcript|AAG04116.1|protein_coding||c.-317C>G|||||317|,G|upstream_gene_variant|MODIFIER|PA0728|PA0728|transcript|AAG04117.1|protein_coding||c.-1609C>G|||||1609|,G|upstream_gene_vari…
794195	C	T	ANN=T|missense_variant|MODERATE|PA0726|PA0726|transcript|AAG04115.1|protein_coding|1/1|c.1199C>T|p.Ala400Val|1199/1275|1199/1275|400/424||WARNING_TRANSCRIPT_NO_START_CODON,T|upstream_gene_variant|MODIFIER|PA0727|PA0727|transcript|AAG04116.1|protein_coding||c.-306C>T|||||306|,T|upstream_gene_variant|MODIFIER|PA0728|PA0728|transcript|AAG04117.1|protein_coding||c.-1598C>T|||||1598|,T|upstream_gene_v…
794208	G	T	ANN=T|synonymous_variant|LOW|PA0726|PA0726|transcript|AAG04115.1|protein_coding|1/1|c.1212G>T|p.Gly404Gly|1212/1275|1212/1275|404/424||WARNING_TRANSCRIPT_NO_START_CODON,T|upstream_gene_variant|MODIFIER|PA0727|PA0727|transcript|AAG04116.1|protein_coding||c.-293G>T|||||293|,T|upstream_gene_variant|MODIFIER|PA0728|PA0728|transcript|AAG04117.1|protein_coding||c.-1585G>T|||||1585|,T|upstream_gene_vari…
794265	G	C	ANN=C|missense_variant|MODERATE|PA0726|PA0726|transcript|AAG04115.1|protein_coding|1/1|c.1269G>C|p.Gln423His|1269/1275|1269/1275|423/424||WARNING_TRANSCRIPT_NO_START_CODON,C|upstream_gene_variant|MODIFIER|PA0727|PA0727|transcript|AAG04116.1|protein_coding||c.-236G>C|||||236|,C|upstream_gene_variant|MODIFIER|PA0728|PA0728|transcript|AAG04117.1|protein_coding||c.-1528G>C|||||1528|,C|upstream_gene_v…
794290	C	T	ANN=T|upstream_gene_variant|MODIFIER|PA0727|PA0727|transcript|AAG04116.1|protein_coding||c.-211C>T|||||211|,T|upstream_gene_variant|MODIFIER|PA0728|PA0728|transcript|AAG04117.1|protein_coding||c.-1503C>T|||||1503|,T|upstream_gene_variant|MODIFIER|PA0729|PA0729|transcript|AAG04118.1|protein_coding||c.-2961C>T|||||2961|,T|upstream_gene_variant|MODIFIER|tRNA|EBG00001435503|transcript|EBT00001813477.…
794291	C	T	ANN=T|upstream_gene_variant|MODIFIER|PA0727|PA0727|transcript|AAG04116.1|protein_coding||c.-210C>T|||||210|,T|upstream_gene_variant|MODIFIER|PA0728|PA0728|transcript|AAG04117.1|protein_coding||c.-1502C>T|||||1502|,T|upstream_gene_variant|MODIFIER|PA0729|PA0729|transcript|AAG04118.1|protein_coding||c.-2960C>T|||||2960|,T|upstream_gene_variant|MODIFIER|tRNA|EBG00001435503|transcript|EBT00001813477.…
794328	A	T	ANN=T|upstream_gene_variant|MODIFIER|PA0727|PA0727|transcript|AAG04116.1|protein_coding||c.-173A>T|||||173|,T|upstream_gene_variant|MODIFIER|PA0728|PA0728|transcript|AAG04117.1|protein_coding||c.-1465A>T|||||1465|,T|upstream_gene_variant|MODIFIER|PA0729|PA0729|transcript|AAG04118.1|protein_coding||c.-2923A>T|||||2923|,T|upstream_gene_variant|MODIFIER|tRNA|EBG00001435503|transcript|EBT00001813477.…
794430	C	T	ANN=T|upstream_gene_variant|MODIFIER|PA0727|PA0727|transcript|AAG04116.1|protein_coding||c.-71C>T|||||71|,T|upstream_gene_variant|MODIFIER|PA0728|PA0728|transcript|AAG04117.1|protein_coding||c.-1363C>T|||||1363|,T|upstream_gene_variant|MODIFIER|PA0729|PA0729|transcript|AAG04118.1|protein_coding||c.-2821C>T|||||2821|,T|upstream_gene_variant|MODIFIER|tRNA|EBG00001435503|transcript|EBT00001813477.1|…
794612	C	T	ANN=T|synonymous_variant|LOW|PA0727|PA0727|transcript|AAG04116.1|protein_coding|1/1|c.112C>T|p.Leu38Leu|112/1293|112/1293|38/430||,T|upstream_gene_variant|MODIFIER|PA0728|PA0728|transcript|AAG04117.1|protein_coding||c.-1181C>T|||||1181|,T|upstream_gene_variant|MODIFIER|PA0729|PA0729|transcript|AAG04118.1|protein_coding||c.-2639C>T|||||2639|,T|upstream_gene_variant|MODIFIER|tRNA|EBG00001435503|tra…
794629	T	C	ANN=C|synonymous_variant|LOW|PA0727|PA0727|transcript|AAG04116.1|protein_coding|1/1|c.129T>C|p.Ile43Ile|129/1293|129/1293|43/430||,C|upstream_gene_variant|MODIFIER|PA0728|PA0728|transcript|AAG04117.1|protein_coding||c.-1164T>C|||||1164|,C|upstream_gene_variant|MODIFIER|PA0729|PA0729|transcript|AAG04118.1|protein_coding||c.-2622T>C|||||2622|,C|upstream_gene_variant|MODIFIER|tRNA|EBG00001435503|tra…
794647	T	C	ANN=C|synonymous_variant|LOW|PA0727|PA0727|transcript|AAG04116.1|protein_coding|1/1|c.147T>C|p.Asp49Asp|147/1293|147/1293|49/430||,C|upstream_gene_variant|MODIFIER|PA0728|PA0728|transcript|AAG04117.1|protein_coding||c.-1146T>C|||||1146|,C|upstream_gene_variant|MODIFIER|PA0729|PA0729|transcript|AAG04118.1|protein_coding||c.-2604T>C|||||2604|,C|upstream_gene_variant|MODIFIER|tRNA|EBG00001435503|tra…
794650	G	C	ANN=C|synonymous_variant|LOW|PA0727|PA0727|transcript|AAG04116.1|protein_coding|1/1|c.150G>C|p.Thr50Thr|150/1293|150/1293|50/430||,C|upstream_gene_variant|MODIFIER|PA0728|PA0728|transcript|AAG04117.1|protein_coding||c.-1143G>C|||||1143|,C|upstream_gene_variant|MODIFIER|PA0729|PA0729|transcript|AAG04118.1|protein_coding||c.-2601G>C|||||2601|,C|upstream_gene_variant|MODIFIER|tRNA|EBG00001435503|tra…
794674	A	G	ANN=G|synonymous_variant|LOW|PA0727|PA0727|transcript|AAG04116.1|protein_coding|1/1|c.174A>G|p.Lys58Lys|174/1293|174/1293|58/430||,G|upstream_gene_variant|MODIFIER|PA0728|PA0728|transcript|AAG04117.1|protein_coding||c.-1119A>G|||||1119|,G|upstream_gene_variant|MODIFIER|PA0729|PA0729|transcript|AAG04118.1|protein_coding||c.-2577A>G|||||2577|,G|upstream_gene_variant|MODIFIER|tRNA|EBG00001435503|tra…
794675	C	T	ANN=T|missense_variant|MODERATE|PA0727|PA0727|transcript|AAG04116.1|protein_coding|1/1|c.175C>T|p.Leu59Phe|175/1293|175/1293|59/430||,T|upstream_gene_variant|MODIFIER|PA0728|PA0728|transcript|AAG04117.1|protein_coding||c.-1118C>T|||||1118|,T|upstream_gene_variant|MODIFIER|PA0729|PA0729|transcript|AAG04118.1|protein_coding||c.-2576C>T|||||2576|,T|upstream_gene_variant|MODIFIER|tRNA|EBG00001435503|…
794677	C	G	ANN=G|synonymous_variant|LOW|PA0727|PA0727|transcript|AAG04116.1|protein_coding|1/1|c.177C>G|p.Leu59Leu|177/1293|177/1293|59/430||,G|upstream_gene_variant|MODIFIER|PA0728|PA0728|transcript|AAG04117.1|protein_coding||c.-1116C>G|||||1116|,G|upstream_gene_variant|MODIFIER|PA0729|PA0729|transcript|AAG04118.1|protein_coding||c.-2574C>G|||||2574|,G|upstream_gene_variant|MODIFIER|tRNA|EBG00001435503|tra…
794680	G	C	ANN=C|synonymous_variant|LOW|PA0727|PA0727|transcript|AAG04116.1|protein_coding|1/1|c.180G>C|p.Arg60Arg|180/1293|180/1293|60/430||,C|upstream_gene_variant|MODIFIER|PA0728|PA0728|transcript|AAG04117.1|protein_coding||c.-1113G>C|||||1113|,C|upstream_gene_variant|MODIFIER|PA0729|PA0729|transcript|AAG04118.1|protein_coding||c.-2571G>C|||||2571|,C|upstream_gene_variant|MODIFIER|tRNA|EBG00001435503|tra…
794707	C	G	ANN=G|synonymous_variant|LOW|PA0727|PA0727|transcript|AAG04116.1|protein_coding|1/1|c.207C>G|p.Leu69Leu|207/1293|207/1293|69/430||,G|upstream_gene_variant|MODIFIER|PA0728|PA0728|transcript|AAG04117.1|protein_coding||c.-1086C>G|||||1086|,G|upstream_gene_variant|MODIFIER|PA0729|PA0729|transcript|AAG04118.1|protein_coding||c.-2544C>G|||||2544|,G|upstream_gene_variant|MODIFIER|tRNA|EBG00001435503|tra…
794740	G	A	ANN=A|synonymous_variant|LOW|PA0727|PA0727|transcript|AAG04116.1|protein_coding|1/1|c.240G>A|p.Glu80Glu|240/1293|240/1293|80/430||,A|upstream_gene_variant|MODIFIER|PA0728|PA0728|transcript|AAG04117.1|protein_coding||c.-1053G>A|||||1053|,A|upstream_gene_variant|MODIFIER|PA0729|PA0729|transcript|AAG04118.1|protein_coding||c.-2511G>A|||||2511|,A|upstream_gene_variant|MODIFIER|tRNA|EBG00001435503|tra…
794755	C	T	ANN=T|synonymous_variant|LOW|PA0727|PA0727|transcript|AAG04116.1|protein_coding|1/1|c.255C>T|p.Arg85Arg|255/1293|255/1293|85/430||,T|upstream_gene_variant|MODIFIER|PA0728|PA0728|transcript|AAG04117.1|protein_coding||c.-1038C>T|||||1038|,T|upstream_gene_variant|MODIFIER|PA0729|PA0729|transcript|AAG04118.1|protein_coding||c.-2496C>T|||||2496|,T|upstream_gene_variant|MODIFIER|tRNA|EBG00001435503|tra…
794770	C	T	ANN=T|synonymous_variant|LOW|PA0727|PA0727|transcript|AAG04116.1|protein_coding|1/1|c.270C>T|p.Ser90Ser|270/1293|270/1293|90/430||,T|upstream_gene_variant|MODIFIER|PA0728|PA0728|transcript|AAG04117.1|protein_coding||c.-1023C>T|||||1023|,T|upstream_gene_variant|MODIFIER|PA0729|PA0729|transcript|AAG04118.1|protein_coding||c.-2481C>T|||||2481|,T|upstream_gene_variant|MODIFIER|tRNA|EBG00001435503|tra…
794797	T	C	ANN=C|synonymous_variant|LOW|PA0727|PA0727|transcript|AAG04116.1|protein_coding|1/1|c.297T>C|p.Ala99Ala|297/1293|297/1293|99/430||,C|upstream_gene_variant|MODIFIER|PA0728|PA0728|transcript|AAG04117.1|protein_coding||c.-996T>C|||||996|,C|upstream_gene_variant|MODIFIER|PA0729|PA0729|transcript|AAG04118.1|protein_coding||c.-2454T>C|||||2454|,C|upstream_gene_variant|MODIFIER|tRNA|EBG00001435503|trans…
794806	T	C	ANN=C|synonymous_variant|LOW|PA0727|PA0727|transcript|AAG04116.1|protein_coding|1/1|c.306T>C|p.Gly102Gly|306/1293|306/1293|102/430||,C|upstream_gene_variant|MODIFIER|PA0728|PA0728|transcript|AAG04117.1|protein_coding||c.-987T>C|||||987|,C|upstream_gene_variant|MODIFIER|PA0729|PA0729|transcript|AAG04118.1|protein_coding||c.-2445T>C|||||2445|,C|upstream_gene_variant|MODIFIER|tRNA|EBG00001435503|tra…
794818	A	G	ANN=G|synonymous_variant|LOW|PA0727|PA0727|transcript|AAG04116.1|protein_coding|1/1|c.318A>G|p.Leu106Leu|318/1293|318/1293|106/430||,G|upstream_gene_variant|MODIFIER|PA0728|PA0728|transcript|AAG04117.1|protein_coding||c.-975A>G|||||975|,G|upstream_gene_variant|MODIFIER|PA0729|PA0729|transcript|AAG04118.1|protein_coding||c.-2433A>G|||||2433|,G|upstream_gene_variant|MODIFIER|tRNA|EBG00001435503|tra…
794827	T	C	ANN=C|synonymous_variant|LOW|PA0727|PA0727|transcript|AAG04116.1|protein_coding|1/1|c.327T>C|p.Asn109Asn|327/1293|327/1293|109/430||,C|upstream_gene_variant|MODIFIER|PA0728|PA0728|transcript|AAG04117.1|protein_coding||c.-966T>C|||||966|,C|upstream_gene_variant|MODIFIER|PA0729|PA0729|transcript|AAG04118.1|protein_coding||c.-2424T>C|||||2424|,C|upstream_gene_variant|MODIFIER|tRNA|EBG00001435503|tra…
794875	A	G	ANN=G|synonymous_variant|LOW|PA0727|PA0727|transcript|AAG04116.1|protein_coding|1/1|c.375A>G|p.Val125Val|375/1293|375/1293|125/430||,G|upstream_gene_variant|MODIFIER|PA0728|PA0728|transcript|AAG04117.1|protein_coding||c.-918A>G|||||918|,G|upstream_gene_variant|MODIFIER|PA0729|PA0729|transcript|AAG04118.1|protein_coding||c.-2376A>G|||||2376|,G|upstream_gene_variant|MODIFIER|tRNA|EBG00001435503|tra…
794881	T	C	ANN=C|synonymous_variant|LOW|PA0727|PA0727|transcript|AAG04116.1|protein_coding|1/1|c.381T>C|p.Pro127Pro|381/1293|381/1293|127/430||,C|upstream_gene_variant|MODIFIER|PA0728|PA0728|transcript|AAG04117.1|protein_coding||c.-912T>C|||||912|,C|upstream_gene_variant|MODIFIER|PA0729|PA0729|transcript|AAG04118.1|protein_coding||c.-2370T>C|||||2370|,C|upstream_gene_variant|MODIFIER|tRNA|EBG00001435503|tra…
794888	C	A	ANN=A|missense_variant|MODERATE|PA0727|PA0727|transcript|AAG04116.1|protein_coding|1/1|c.388C>A|p.Leu130Ile|388/1293|388/1293|130/430||,A|upstream_gene_variant|MODIFIER|PA0728|PA0728|transcript|AAG04117.1|protein_coding||c.-905C>A|||||905|,A|upstream_gene_variant|MODIFIER|PA0729|PA0729|transcript|AAG04118.1|protein_coding||c.-2363C>A|||||2363|,A|upstream_gene_variant|MODIFIER|tRNA|EBG00001435503|…
794890	C	T	ANN=T|synonymous_variant|LOW|PA0727|PA0727|transcript|AAG04116.1|protein_coding|1/1|c.390C>T|p.Leu130Leu|390/1293|390/1293|130/430||,T|upstream_gene_variant|MODIFIER|PA0728|PA0728|transcript|AAG04117.1|protein_coding||c.-903C>T|||||903|,T|upstream_gene_variant|MODIFIER|PA0729|PA0729|transcript|AAG04118.1|protein_coding||c.-2361C>T|||||2361|,T|upstream_gene_variant|MODIFIER|tRNA|EBG00001435503|tra…
794893	T	C	ANN=C|synonymous_variant|LOW|PA0727|PA0727|transcript|AAG04116.1|protein_coding|1/1|c.393T>C|p.Asp131Asp|393/1293|393/1293|131/430||,C|upstream_gene_variant|MODIFIER|PA0728|PA0728|transcript|AAG04117.1|protein_coding||c.-900T>C|||||900|,C|upstream_gene_variant|MODIFIER|PA0729|PA0729|transcript|AAG04118.1|protein_coding||c.-2358T>C|||||2358|,C|upstream_gene_variant|MODIFIER|tRNA|EBG00001435503|tra…
794908	C	T	ANN=T|synonymous_variant|LOW|PA0727|PA0727|transcript|AAG04116.1|protein_coding|1/1|c.408C>T|p.Arg136Arg|408/1293|408/1293|136/430||,T|upstream_gene_variant|MODIFIER|PA0728|PA0728|transcript|AAG04117.1|protein_coding||c.-885C>T|||||885|,T|upstream_gene_variant|MODIFIER|PA0729|PA0729|transcript|AAG04118.1|protein_coding||c.-2343C>T|||||2343|,T|upstream_gene_variant|MODIFIER|tRNA|EBG00001435503|tra…
794932	T	C	ANN=C|synonymous_variant|LOW|PA0727|PA0727|transcript|AAG04116.1|protein_coding|1/1|c.432T>C|p.Asp144Asp|432/1293|432/1293|144/430||,C|upstream_gene_variant|MODIFIER|PA0728|PA0728|transcript|AAG04117.1|protein_coding||c.-861T>C|||||861|,C|upstream_gene_variant|MODIFIER|PA0729|PA0729|transcript|AAG04118.1|protein_coding||c.-2319T>C|||||2319|,C|upstream_gene_variant|MODIFIER|tRNA|EBG00001435503|tra…
794933	T	C	ANN=C|synonymous_variant|LOW|PA0727|PA0727|transcript|AAG04116.1|protein_coding|1/1|c.433T>C|p.Leu145Leu|433/1293|433/1293|145/430||,C|upstream_gene_variant|MODIFIER|PA0728|PA0728|transcript|AAG04117.1|protein_coding||c.-860T>C|||||860|,C|upstream_gene_variant|MODIFIER|PA0729|PA0729|transcript|AAG04118.1|protein_coding||c.-2318T>C|||||2318|,C|upstream_gene_variant|MODIFIER|tRNA|EBG00001435503|tra…
794941	T	A	ANN=A|synonymous_variant|LOW|PA0727|PA0727|transcript|AAG04116.1|protein_coding|1/1|c.441T>A|p.Ala147Ala|441/1293|441/1293|147/430||,A|upstream_gene_variant|MODIFIER|PA0728|PA0728|transcript|AAG04117.1|protein_coding||c.-852T>A|||||852|,A|upstream_gene_variant|MODIFIER|PA0729|PA0729|transcript|AAG04118.1|protein_coding||c.-2310T>A|||||2310|,A|upstream_gene_variant|MODIFIER|tRNA|EBG00001435503|tra…
794944	C	G	ANN=G|synonymous_variant|LOW|PA0727|PA0727|transcript|AAG04116.1|protein_coding|1/1|c.444C>G|p.Ala148Ala|444/1293|444/1293|148/430||,G|upstream_gene_variant|MODIFIER|PA0728|PA0728|transcript|AAG04117.1|protein_coding||c.-849C>G|||||849|,G|upstream_gene_variant|MODIFIER|PA0729|PA0729|transcript|AAG04118.1|protein_coding||c.-2307C>G|||||2307|,G|upstream_gene_variant|MODIFIER|tRNA|EBG00001435503|tra…
794962	A	G	ANN=G|synonymous_variant|LOW|PA0727|PA0727|transcript|AAG04116.1|protein_coding|1/1|c.462A>G|p.Glu154Glu|462/1293|462/1293|154/430||,G|upstream_gene_variant|MODIFIER|PA0728|PA0728|transcript|AAG04117.1|protein_coding||c.-831A>G|||||831|,G|upstream_gene_variant|MODIFIER|PA0729|PA0729|transcript|AAG04118.1|protein_coding||c.-2289A>G|||||2289|,G|upstream_gene_variant|MODIFIER|tRNA|EBG00001435503|tra…
794974	C	A	ANN=A|synonymous_variant|LOW|PA0727|PA0727|transcript|AAG04116.1|protein_coding|1/1|c.474C>A|p.Ala158Ala|474/1293|474/1293|158/430||,A|upstream_gene_variant|MODIFIER|PA0728|PA0728|transcript|AAG04117.1|protein_coding||c.-819C>A|||||819|,A|upstream_gene_variant|MODIFIER|PA0729|PA0729|transcript|AAG04118.1|protein_coding||c.-2277C>A|||||2277|,A|upstream_gene_variant|MODIFIER|tRNA|EBG00001435503|tra…
794977	T	C	ANN=C|synonymous_variant|LOW|PA0727|PA0727|transcript|AAG04116.1|protein_coding|1/1|c.477T>C|p.Ala159Ala|477/1293|477/1293|159/430||,C|upstream_gene_variant|MODIFIER|PA0728|PA0728|transcript|AAG04117.1|protein_coding||c.-816T>C|||||816|,C|upstream_gene_variant|MODIFIER|PA0729|PA0729|transcript|AAG04118.1|protein_coding||c.-2274T>C|||||2274|,C|upstream_gene_variant|MODIFIER|tRNA|EBG00001435503|tra…
794989	C	G	ANN=G|synonymous_variant|LOW|PA0727|PA0727|transcript|AAG04116.1|protein_coding|1/1|c.489C>G|p.Ala163Ala|489/1293|489/1293|163/430||,G|upstream_gene_variant|MODIFIER|PA0728|PA0728|transcript|AAG04117.1|protein_coding||c.-804C>G|||||804|,G|upstream_gene_variant|MODIFIER|PA0729|PA0729|transcript|AAG04118.1|protein_coding||c.-2262C>G|||||2262|,G|upstream_gene_variant|MODIFIER|tRNA|EBG00001435503|tra…
794990	T	C	ANN=C|synonymous_variant|LOW|PA0727|PA0727|transcript|AAG04116.1|protein_coding|1/1|c.490T>C|p.Leu164Leu|490/1293|490/1293|164/430||,C|upstream_gene_variant|MODIFIER|PA0728|PA0728|transcript|AAG04117.1|protein_coding||c.-803T>C|||||803|,C|upstream_gene_variant|MODIFIER|PA0729|PA0729|transcript|AAG04118.1|protein_coding||c.-2261T>C|||||2261|,C|upstream_gene_variant|MODIFIER|tRNA|EBG00001435503|tra…
794995	C	T	ANN=T|synonymous_variant|LOW|PA0727|PA0727|transcript|AAG04116.1|protein_coding|1/1|c.495C>T|p.Asp165Asp|495/1293|495/1293|165/430||,T|upstream_gene_variant|MODIFIER|PA0728|PA0728|transcript|AAG04117.1|protein_coding||c.-798C>T|||||798|,T|upstream_gene_variant|MODIFIER|PA0729|PA0729|transcript|AAG04118.1|protein_coding||c.-2256C>T|||||2256|,T|upstream_gene_variant|MODIFIER|tRNA|EBG00001435503|tra…
795008	AAAC	A	ANN=A|disruptive_inframe_deletion|MODERATE|PA0727|PA0727|transcript|AAG04116.1|protein_coding|1/1|c.509_511delAAC|p.Lys170_Pro171delinsThr|509/1293|509/1293|170/430||,A|upstream_gene_variant|MODIFIER|PA0728|PA0728|transcript|AAG04117.1|protein_coding||c.-784_-782delAAC|||||784|,A|upstream_gene_variant|MODIFIER|PA0729|PA0729|transcript|AAG04118.1|protein_coding||c.-2242_-2240delAAC|||||2242|,A|ups…
795017	C	CCG	ANN=CCG|frameshift_variant|HIGH|PA0727|PA0727|transcript|AAG04116.1|protein_coding|1/1|c.517_518insCG|p.Arg173fs|518/1293|518/1293|173/430||,CCG|upstream_gene_variant|MODIFIER|PA0728|PA0728|transcript|AAG04117.1|protein_coding||c.-776_-775insCG|||||775|,CCG|upstream_gene_variant|MODIFIER|PA0729|PA0729|transcript|AAG04118.1|protein_coding||c.-2234_-2233insCG|||||2233|,CCG|upstream_gene_variant|MOD…
795019	C	CT	ANN=CT|frameshift_variant&stop_gained|HIGH|PA0727|PA0727|transcript|AAG04116.1|protein_coding|1/1|c.519_520insT|p.Asp174fs|520/1293|520/1293|174/430||,CT|upstream_gene_variant|MODIFIER|PA0728|PA0728|transcript|AAG04117.1|protein_coding||c.-774_-773insT|||||773|,CT|upstream_gene_variant|MODIFIER|PA0729|PA0729|transcript|AAG04118.1|protein_coding||c.-2232_-2231insT|||||2231|,CT|upstream_gene_varian…
795025	G	C	ANN=C|synonymous_variant|LOW|PA0727|PA0727|transcript|AAG04116.1|protein_coding|1/1|c.525G>C|p.Leu175Leu|525/1293|525/1293|175/430||,C|upstream_gene_variant|MODIFIER|PA0728|PA0728|transcript|AAG04117.1|protein_coding||c.-768G>C|||||768|,C|upstream_gene_variant|MODIFIER|PA0729|PA0729|transcript|AAG04118.1|protein_coding||c.-2226G>C|||||2226|,C|upstream_gene_variant|MODIFIER|tRNA|EBG00001435503|tra…
795028	G	T	ANN=T|synonymous_variant|LOW|PA0727|PA0727|transcript|AAG04116.1|protein_coding|1/1|c.528G>T|p.Val176Val|528/1293|528/1293|176/430||,T|upstream_gene_variant|MODIFIER|PA0728|PA0728|transcript|AAG04117.1|protein_coding||c.-765G>T|||||765|,T|upstream_gene_variant|MODIFIER|PA0729|PA0729|transcript|AAG04118.1|protein_coding||c.-2223G>T|||||2223|,T|upstream_gene_variant|MODIFIER|tRNA|EBG00001435503|tra…
795031	C	T	ANN=T|synonymous_variant|LOW|PA0727|PA0727|transcript|AAG04116.1|protein_coding|1/1|c.531C>T|p.Asp177Asp|531/1293|531/1293|177/430||,T|upstream_gene_variant|MODIFIER|PA0728|PA0728|transcript|AAG04117.1|protein_coding||c.-762C>T|||||762|,T|upstream_gene_variant|MODIFIER|PA0729|PA0729|transcript|AAG04118.1|protein_coding||c.-2220C>T|||||2220|,T|upstream_gene_variant|MODIFIER|tRNA|EBG00001435503|tra…
795040	T	C	ANN=C|synonymous_variant|LOW|PA0727|PA0727|transcript|AAG04116.1|protein_coding|1/1|c.540T>C|p.His180His|540/1293|540/1293|180/430||,C|upstream_gene_variant|MODIFIER|PA0728|PA0728|transcript|AAG04117.1|protein_coding||c.-753T>C|||||753|,C|upstream_gene_variant|MODIFIER|PA0729|PA0729|transcript|AAG04118.1|protein_coding||c.-2211T>C|||||2211|,C|upstream_gene_variant|MODIFIER|tRNA|EBG00001435503|tra…
795043	T	C	ANN=C|synonymous_variant|LOW|PA0727|PA0727|transcript|AAG04116.1|protein_coding|1/1|c.543T>C|p.Cys181Cys|543/1293|543/1293|181/430||,C|upstream_gene_variant|MODIFIER|PA0728|PA0728|transcript|AAG04117.1|protein_coding||c.-750T>C|||||750|,C|upstream_gene_variant|MODIFIER|PA0729|PA0729|transcript|AAG04118.1|protein_coding||c.-2208T>C|||||2208|,C|upstream_gene_variant|MODIFIER|tRNA|EBG00001435503|tra…
795058	G	A	ANN=A|synonymous_variant|LOW|PA0727|PA0727|transcript|AAG04116.1|protein_coding|1/1|c.558G>A|p.Val186Val|558/1293|558/1293|186/430||,A|upstream_gene_variant|MODIFIER|PA0728|PA0728|transcript|AAG04117.1|protein_coding||c.-735G>A|||||735|,A|upstream_gene_variant|MODIFIER|PA0729|PA0729|transcript|AAG04118.1|protein_coding||c.-2193G>A|||||2193|,A|upstream_gene_variant|MODIFIER|tRNA|EBG00001435503|tra…
795061	A	G	ANN=G|synonymous_variant|LOW|PA0727|PA0727|transcript|AAG04116.1|protein_coding|1/1|c.561A>G|p.Arg187Arg|561/1293|561/1293|187/430||,G|upstream_gene_variant|MODIFIER|PA0728|PA0728|transcript|AAG04117.1|protein_coding||c.-732A>G|||||732|,G|upstream_gene_variant|MODIFIER|PA0729|PA0729|transcript|AAG04118.1|protein_coding||c.-2190A>G|||||2190|,G|upstream_gene_variant|MODIFIER|tRNA|EBG00001435503|tra…
795088	A	G	ANN=G|synonymous_variant|LOW|PA0727|PA0727|transcript|AAG04116.1|protein_coding|1/1|c.588A>G|p.Glu196Glu|588/1293|588/1293|196/430||,G|upstream_gene_variant|MODIFIER|PA0728|PA0728|transcript|AAG04117.1|protein_coding||c.-705A>G|||||705|,G|upstream_gene_variant|MODIFIER|PA0729|PA0729|transcript|AAG04118.1|protein_coding||c.-2163A>G|||||2163|,G|upstream_gene_variant|MODIFIER|tRNA|EBG00001435503|tra…
795136	C	T	ANN=T|synonymous_variant|LOW|PA0727|PA0727|transcript|AAG04116.1|protein_coding|1/1|c.636C>T|p.Phe212Phe|636/1293|636/1293|212/430||,T|upstream_gene_variant|MODIFIER|PA0728|PA0728|transcript|AAG04117.1|protein_coding||c.-657C>T|||||657|,T|upstream_gene_variant|MODIFIER|PA0729|PA0729|transcript|AAG04118.1|protein_coding||c.-2115C>T|||||2115|,T|upstream_gene_variant|MODIFIER|tRNA|EBG00001435503|tra…
795238	C	T	ANN=T|synonymous_variant|LOW|PA0727|PA0727|transcript|AAG04116.1|protein_coding|1/1|c.738C>T|p.Asn246Asn|738/1293|738/1293|246/430||,T|upstream_gene_variant|MODIFIER|PA0728|PA0728|transcript|AAG04117.1|protein_coding||c.-555C>T|||||555|,T|upstream_gene_variant|MODIFIER|PA0729|PA0729|transcript|AAG04118.1|protein_coding||c.-2013C>T|||||2013|,T|upstream_gene_variant|MODIFIER|tRNA|EBG00001435503|tra…
795289	C	G	ANN=G|synonymous_variant|LOW|PA0727|PA0727|transcript|AAG04116.1|protein_coding|1/1|c.789C>G|p.Val263Val|789/1293|789/1293|263/430||,G|upstream_gene_variant|MODIFIER|PA0728|PA0728|transcript|AAG04117.1|protein_coding||c.-504C>G|||||504|,G|upstream_gene_variant|MODIFIER|PA0729|PA0729|transcript|AAG04118.1|protein_coding||c.-1962C>G|||||1962|,G|upstream_gene_variant|MODIFIER|tRNA|EBG00001435503|tra…
795296	C	A	ANN=A|missense_variant|MODERATE|PA0727|PA0727|transcript|AAG04116.1|protein_coding|1/1|c.796C>A|p.Leu266Ile|796/1293|796/1293|266/430||,A|upstream_gene_variant|MODIFIER|PA0728|PA0728|transcript|AAG04117.1|protein_coding||c.-497C>A|||||497|,A|upstream_gene_variant|MODIFIER|PA0729|PA0729|transcript|AAG04118.1|protein_coding||c.-1955C>A|||||1955|,A|upstream_gene_variant|MODIFIER|tRNA|EBG00001435503|…
795301	A	G	ANN=G|synonymous_variant|LOW|PA0727|PA0727|transcript|AAG04116.1|protein_coding|1/1|c.801A>G|p.Glu267Glu|801/1293|801/1293|267/430||,G|upstream_gene_variant|MODIFIER|PA0728|PA0728|transcript|AAG04117.1|protein_coding||c.-492A>G|||||492|,G|upstream_gene_variant|MODIFIER|PA0729|PA0729|transcript|AAG04118.1|protein_coding||c.-1950A>G|||||1950|,G|upstream_gene_variant|MODIFIER|tRNA|EBG00001435503|tra…
795304	C	T	ANN=T|synonymous_variant|LOW|PA0727|PA0727|transcript|AAG04116.1|protein_coding|1/1|c.804C>T|p.Phe268Phe|804/1293|804/1293|268/430||,T|upstream_gene_variant|MODIFIER|PA0728|PA0728|transcript|AAG04117.1|protein_coding||c.-489C>T|||||489|,T|upstream_gene_variant|MODIFIER|PA0729|PA0729|transcript|AAG04118.1|protein_coding||c.-1947C>T|||||1947|,T|upstream_gene_variant|MODIFIER|tRNA|EBG00001435503|tra…
795309	T	A	ANN=A|missense_variant|MODERATE|PA0727|PA0727|transcript|AAG04116.1|protein_coding|1/1|c.809T>A|p.Phe270Tyr|809/1293|809/1293|270/430||,A|upstream_gene_variant|MODIFIER|PA0728|PA0728|transcript|AAG04117.1|protein_coding||c.-484T>A|||||484|,A|upstream_gene_variant|MODIFIER|PA0729|PA0729|transcript|AAG04118.1|protein_coding||c.-1942T>A|||||1942|,A|upstream_gene_variant|MODIFIER|tRNA|EBG00001435503|…
795310	C	T	ANN=T|synonymous_variant|LOW|PA0727|PA0727|transcript|AAG04116.1|protein_coding|1/1|c.810C>T|p.Phe270Phe|810/1293|810/1293|270/430||,T|upstream_gene_variant|MODIFIER|PA0728|PA0728|transcript|AAG04117.1|protein_coding||c.-483C>T|||||483|,T|upstream_gene_variant|MODIFIER|PA0729|PA0729|transcript|AAG04118.1|protein_coding||c.-1941C>T|||||1941|,T|upstream_gene_variant|MODIFIER|tRNA|EBG00001435503|tra…
795313	T	C	ANN=C|synonymous_variant|LOW|PA0727|PA0727|transcript|AAG04116.1|protein_coding|1/1|c.813T>C|p.His271His|813/1293|813/1293|271/430||,C|upstream_gene_variant|MODIFIER|PA0728|PA0728|transcript|AAG04117.1|protein_coding||c.-480T>C|||||480|,C|upstream_gene_variant|MODIFIER|PA0729|PA0729|transcript|AAG04118.1|protein_coding||c.-1938T>C|||||1938|,C|upstream_gene_variant|MODIFIER|tRNA|EBG00001435503|tra…
795349	C	T	ANN=T|synonymous_variant|LOW|PA0727|PA0727|transcript|AAG04116.1|protein_coding|1/1|c.849C>T|p.Arg283Arg|849/1293|849/1293|283/430||,T|upstream_gene_variant|MODIFIER|PA0728|PA0728|transcript|AAG04117.1|protein_coding||c.-444C>T|||||444|,T|upstream_gene_variant|MODIFIER|PA0729|PA0729|transcript|AAG04118.1|protein_coding||c.-1902C>T|||||1902|,T|upstream_gene_variant|MODIFIER|tRNA|EBG00001435503|tra…
795355	T	C	ANN=C|synonymous_variant|LOW|PA0727|PA0727|transcript|AAG04116.1|protein_coding|1/1|c.855T>C|p.Ala285Ala|855/1293|855/1293|285/430||,C|upstream_gene_variant|MODIFIER|PA0728|PA0728|transcript|AAG04117.1|protein_coding||c.-438T>C|||||438|,C|upstream_gene_variant|MODIFIER|PA0729|PA0729|transcript|AAG04118.1|protein_coding||c.-1896T>C|||||1896|,C|upstream_gene_variant|MODIFIER|tRNA|EBG00001435503|tra…
795370	T	C	ANN=C|synonymous_variant|LOW|PA0727|PA0727|transcript|AAG04116.1|protein_coding|1/1|c.870T>C|p.Ile290Ile|870/1293|870/1293|290/430||,C|upstream_gene_variant|MODIFIER|PA0728|PA0728|transcript|AAG04117.1|protein_coding||c.-423T>C|||||423|,C|upstream_gene_variant|MODIFIER|PA0729|PA0729|transcript|AAG04118.1|protein_coding||c.-1881T>C|||||1881|,C|upstream_gene_variant|MODIFIER|tRNA|EBG00001435503|tra…
795385	T	C	ANN=C|synonymous_variant|LOW|PA0727|PA0727|transcript|AAG04116.1|protein_coding|1/1|c.885T>C|p.Tyr295Tyr|885/1293|885/1293|295/430||,C|upstream_gene_variant|MODIFIER|PA0728|PA0728|transcript|AAG04117.1|protein_coding||c.-408T>C|||||408|,C|upstream_gene_variant|MODIFIER|PA0729|PA0729|transcript|AAG04118.1|protein_coding||c.-1866T>C|||||1866|,C|upstream_gene_variant|MODIFIER|tRNA|EBG00001435503|tra…
795391	G	C	ANN=C|synonymous_variant|LOW|PA0727|PA0727|transcript|AAG04116.1|protein_coding|1/1|c.891G>C|p.Gly297Gly|891/1293|891/1293|297/430||,C|upstream_gene_variant|MODIFIER|PA0728|PA0728|transcript|AAG04117.1|protein_coding||c.-402G>C|||||402|,C|upstream_gene_variant|MODIFIER|PA0729|PA0729|transcript|AAG04118.1|protein_coding||c.-1860G>C|||||1860|,C|upstream_gene_variant|MODIFIER|tRNA|EBG00001435503|tra…
795403	C	T	ANN=T|synonymous_variant|LOW|PA0727|PA0727|transcript|AAG04116.1|protein_coding|1/1|c.903C>T|p.His301His|903/1293|903/1293|301/430||,T|upstream_gene_variant|MODIFIER|PA0728|PA0728|transcript|AAG04117.1|protein_coding||c.-390C>T|||||390|,T|upstream_gene_variant|MODIFIER|PA0729|PA0729|transcript|AAG04118.1|protein_coding||c.-1848C>T|||||1848|,T|upstream_gene_variant|MODIFIER|tRNA|EBG00001435503|tra…
795406	G	A	ANN=A|synonymous_variant|LOW|PA0727|PA0727|transcript|AAG04116.1|protein_coding|1/1|c.906G>A|p.Leu302Leu|906/1293|906/1293|302/430||,A|upstream_gene_variant|MODIFIER|PA0728|PA0728|transcript|AAG04117.1|protein_coding||c.-387G>A|||||387|,A|upstream_gene_variant|MODIFIER|PA0729|PA0729|transcript|AAG04118.1|protein_coding||c.-1845G>A|||||1845|,A|upstream_gene_variant|MODIFIER|tRNA|EBG00001435503|tra…
795409	A	G	ANN=G|synonymous_variant|LOW|PA0727|PA0727|transcript|AAG04116.1|protein_coding|1/1|c.909A>G|p.Gln303Gln|909/1293|909/1293|303/430||,G|upstream_gene_variant|MODIFIER|PA0728|PA0728|transcript|AAG04117.1|protein_coding||c.-384A>G|||||384|,G|upstream_gene_variant|MODIFIER|PA0729|PA0729|transcript|AAG04118.1|protein_coding||c.-1842A>G|||||1842|,G|upstream_gene_variant|MODIFIER|tRNA|EBG00001435503|tra…
795412	A	G	ANN=G|synonymous_variant|LOW|PA0727|PA0727|transcript|AAG04116.1|protein_coding|1/1|c.912A>G|p.Gly304Gly|912/1293|912/1293|304/430||,G|upstream_gene_variant|MODIFIER|PA0728|PA0728|transcript|AAG04117.1|protein_coding||c.-381A>G|||||381|,G|upstream_gene_variant|MODIFIER|PA0729|PA0729|transcript|AAG04118.1|protein_coding||c.-1839A>G|||||1839|,G|upstream_gene_variant|MODIFIER|tRNA|EBG00001435503|tra…
795424	C	T	ANN=T|synonymous_variant|LOW|PA0727|PA0727|transcript|AAG04116.1|protein_coding|1/1|c.924C>T|p.Tyr308Tyr|924/1293|924/1293|308/430||,T|upstream_gene_variant|MODIFIER|PA0728|PA0728|transcript|AAG04117.1|protein_coding||c.-369C>T|||||369|,T|upstream_gene_variant|MODIFIER|PA0729|PA0729|transcript|AAG04118.1|protein_coding||c.-1827C>T|||||1827|,T|upstream_gene_variant|MODIFIER|tRNA|EBG00001435503|tra…
795667	T	C	ANN=C|synonymous_variant|LOW|PA0727|PA0727|transcript|AAG04116.1|protein_coding|1/1|c.1167T>C|p.Arg389Arg|1167/1293|1167/1293|389/430||,C|upstream_gene_variant|MODIFIER|PA0728|PA0728|transcript|AAG04117.1|protein_coding||c.-126T>C|||||126|,C|upstream_gene_variant|MODIFIER|PA0729|PA0729|transcript|AAG04118.1|protein_coding||c.-1584T>C|||||1584|,C|upstream_gene_variant|MODIFIER|tRNA|EBG00001435503|…
795671	C	T	ANN=T|synonymous_variant|LOW|PA0727|PA0727|transcript|AAG04116.1|protein_coding|1/1|c.1171C>T|p.Leu391Leu|1171/1293|1171/1293|391/430||,T|upstream_gene_variant|MODIFIER|PA0728|PA0728|transcript|AAG04117.1|protein_coding||c.-122C>T|||||122|,T|upstream_gene_variant|MODIFIER|PA0729|PA0729|transcript|AAG04118.1|protein_coding||c.-1580C>T|||||1580|,T|upstream_gene_variant|MODIFIER|tRNA|EBG00001435503|…
795742	C	T	ANN=T|synonymous_variant|LOW|PA0727|PA0727|transcript|AAG04116.1|protein_coding|1/1|c.1242C>T|p.His414His|1242/1293|1242/1293|414/430||,T|upstream_gene_variant|MODIFIER|PA0728|PA0728|transcript|AAG04117.1|protein_coding||c.-51C>T|||||51|,T|upstream_gene_variant|MODIFIER|PA0729|PA0729|transcript|AAG04118.1|protein_coding||c.-1509C>T|||||1509|,T|upstream_gene_variant|MODIFIER|tRNA|EBG00001435503|tr…
795745	A	C	ANN=C|synonymous_variant|LOW|PA0727|PA0727|transcript|AAG04116.1|protein_coding|1/1|c.1245A>C|p.Ile415Ile|1245/1293|1245/1293|415/430||,C|upstream_gene_variant|MODIFIER|PA0728|PA0728|transcript|AAG04117.1|protein_coding||c.-48A>C|||||48|,C|upstream_gene_variant|MODIFIER|PA0729|PA0729|transcript|AAG04118.1|protein_coding||c.-1506A>C|||||1506|,C|upstream_gene_variant|MODIFIER|tRNA|EBG00001435503|tr…
795754	G	C	ANN=C|synonymous_variant|LOW|PA0727|PA0727|transcript|AAG04116.1|protein_coding|1/1|c.1254G>C|p.Leu418Leu|1254/1293|1254/1293|418/430||,C|upstream_gene_variant|MODIFIER|PA0728|PA0728|transcript|AAG04117.1|protein_coding||c.-39G>C|||||39|,C|upstream_gene_variant|MODIFIER|PA0729|PA0729|transcript|AAG04118.1|protein_coding||c.-1497G>C|||||1497|,C|upstream_gene_variant|MODIFIER|tRNA|EBG00001435503|tr…
795766	G	C	ANN=C|synonymous_variant|LOW|PA0727|PA0727|transcript|AAG04116.1|protein_coding|1/1|c.1266G>C|p.Arg422Arg|1266/1293|1266/1293|422/430||,C|upstream_gene_variant|MODIFIER|PA0728|PA0728|transcript|AAG04117.1|protein_coding||c.-27G>C|||||27|,C|upstream_gene_variant|MODIFIER|PA0729|PA0729|transcript|AAG04118.1|protein_coding||c.-1485G>C|||||1485|,C|upstream_gene_variant|MODIFIER|tRNA|EBG00001435503|tr…
816529	G	GC	ANN=GC|upstream_gene_variant|MODIFIER|PA0744|PA0744|transcript|AAG04133.1|protein_coding||c.-4144_-4143insG|||||4144|,GC|upstream_gene_variant|MODIFIER|PA0745|PA0745|transcript|AAG04134.1|protein_coding||c.-3267_-3266insG|||||3267|,GC|upstream_gene_variant|MODIFIER|PA0746|PA0746|transcript|AAG04135.1|protein_coding||c.-2038_-2037insG|||||2038|,GC|upstream_gene_variant|MODIFIER|PA0747|PA0747|trans…
891099	A	AC	ANN=AC|upstream_gene_variant|MODIFIER|PA0809|PA0809|transcript|AAG04198.1|protein_coding||c.-3624_-3623insG|||||3624|,AC|upstream_gene_variant|MODIFIER|PA0810|PA0810|transcript|AAG04199.1|protein_coding||c.-2816_-2815insG|||||2816|,AC|upstream_gene_variant|MODIFIER|PA0811|PA0811|transcript|AAG04200.1|protein_coding||c.-1538_-1537insG|||||1538|WARNING_TRANSCRIPT_NO_START_CODON,AC|upstream_gene_var…
1116213	G	GC	ANN=GC|frameshift_variant|HIGH|PA1029|PA1029|transcript|AAG04418.1|protein_coding|1/1|c.1_2insC|p.Val1fs|2/288|2/288|1/95||WARNING_TRANSCRIPT_NO_START_CODON,GC|upstream_gene_variant|MODIFIER|PA1026|PA1026|transcript|AAG04415.1|protein_coding||c.-3164_-3163insG|||||3164|,GC|upstream_gene_variant|MODIFIER|PA1030|PA1030|transcript|AAG04419.1|protein_coding||c.-422_-421insC|||||421|WARNING_TRANSCRIPT…
1215657	A	AG	ANN=AG|frameshift_variant|HIGH|PA1122|PA1122|transcript|AAG04511.1|protein_coding|1/1|c.376dupG|p.Asp126fs|377/444|377/444|126/147||INFO_REALIGN_3_PRIME,AG|upstream_gene_variant|MODIFIER|PA1117|PA1117|transcript|AAG04506.1|protein_coding||c.-3877dupC|||||3877|,AG|upstream_gene_variant|MODIFIER|PA1118|PA1118|transcript|AAG04507.1|protein_coding||c.-3087dupC|||||3087|,AG|upstream_gene_variant|MODIF…
1275766	GA	G	ANN=G|frameshift_variant|HIGH|napA|PA1174|transcript|AAG04563.1|protein_coding|1/1|c.32delT|p.Phe11fs|32/2490|32/2490|11/829||WARNING_TRANSCRIPT_NO_START_CODON,G|upstream_gene_variant|MODIFIER|napC|PA1172|transcript|AAG04561.1|protein_coding||c.-2971delT|||||2971|,G|upstream_gene_variant|MODIFIER|napB|PA1173|transcript|AAG04562.1|protein_coding||c.-2469delT|||||2469|,G|upstream_gene_variant|MODIF…
1440622	CA	C	ANN=C|frameshift_variant|HIGH|PA1327|PA1327|transcript|AAG04716.1|protein_coding|1/1|c.1920delA|p.Pro642fs|1920/1971|1920/1971|640/656||INFO_REALIGN_3_PRIME,C|upstream_gene_variant|MODIFIER|P9|EBG00001435530|transcript|EBT00001813425.1|lincRNA||n.-4005delT|||||4005|,C|upstream_gene_variant|MODIFIER|PA1329|PA1329|transcript|AAG04718.1|protein_coding||c.-1009delA|||||1009|,C|upstream_gene_variant|M…
1445357	A	AG	ANN=AG|upstream_gene_variant|MODIFIER|PA1328|PA1328|transcript|AAG04717.1|protein_coding||c.-3811_-3810insC|||||3811|,AG|upstream_gene_variant|MODIFIER|PA1331|PA1331|transcript|AAG04720.1|protein_coding||c.-907_-906insC|||||907|,AG|upstream_gene_variant|MODIFIER|PA1332|PA1332|transcript|AAG04721.1|protein_coding||c.-87_-86insC|||||87|WARNING_TRANSCRIPT_NO_START_CODON,AG|downstream_gene_variant|MO…
1467482	A	AG	ANN=AG|upstream_gene_variant|MODIFIER|PA1347|PA1347|transcript|AAG04736.1|protein_coding||c.-4853_-4852insC|||||4853|,AG|upstream_gene_variant|MODIFIER|PA1352|PA1352|transcript|AAG04741.1|protein_coding||c.-163_-162insC|||||163|,AG|upstream_gene_variant|MODIFIER|PA1355|PA1355|transcript|AAG04744.1|protein_coding||c.-1028_-1027insG|||||1027|,AG|upstream_gene_variant|MODIFIER|PA1356|PA1356|transcri…
1467483	C	CG	ANN=CG|upstream_gene_variant|MODIFIER|PA1347|PA1347|transcript|AAG04736.1|protein_coding||c.-4854_-4853insC|||||4854|,CG|upstream_gene_variant|MODIFIER|PA1352|PA1352|transcript|AAG04741.1|protein_coding||c.-164_-163insC|||||164|,CG|upstream_gene_variant|MODIFIER|PA1355|PA1355|transcript|AAG04744.1|protein_coding||c.-1027_-1026insG|||||1026|,CG|upstream_gene_variant|MODIFIER|PA1356|PA1356|transcri…
1589438	G	C	ANN=C|missense_variant|MODERATE|PA1459|PA1459|transcript|AAG04848.1|protein_coding|1/1|c.101G>C|p.Gly34Ala|101/1107|101/1107|34/368||,C|upstream_gene_variant|MODIFIER|motC|PA1460|transcript|AAG04849.1|protein_coding||c.-1095G>C|||||1095|,C|upstream_gene_variant|MODIFIER|motD|PA1461|transcript|AAG04850.1|protein_coding||c.-1848G>C|||||1848|,C|upstream_gene_variant|MODIFIER|PA1462|PA1462|transcript…
1835045	G	GC	ANN=GC|frameshift_variant|HIGH|masA|PA1685|transcript|AAG05074.1|protein_coding|1/1|c.653_654insC|p.Ser219fs|654/750|654/750|218/249||,GC|upstream_gene_variant|MODIFIER|PA1680|PA1680|transcript|AAG05069.1|protein_coding||c.-4275_-4274insG|||||4275|,GC|upstream_gene_variant|MODIFIER|speE|PA1687|transcript|AAG05076.1|protein_coding||c.-1322_-1321insC|||||1321|,GC|upstream_gene_variant|MODIFIER|PA16…
2169348	A	AG	ANN=AG|upstream_gene_variant|MODIFIER|erbR|PA1978|transcript|AAG05366.1|protein_coding||c.-4801_-4800insC|||||4801|,AG|upstream_gene_variant|MODIFIER|PA1981|PA1981|transcript|AAG05369.1|protein_coding||c.-2122_-2121insC|||||2122|,AG|upstream_gene_variant|MODIFIER|exaA|PA1982|transcript|AAG05370.1|protein_coding||c.-197_-196insC|||||197|,AG|upstream_gene_variant|MODIFIER|exaB|PA1983|transcript|AAG…
2186927	G	GC	ANN=GC|upstream_gene_variant|MODIFIER|PA1995|PA1995|transcript|AAG05383.1|protein_coding||c.-4831_-4830insG|||||4831|,GC|upstream_gene_variant|MODIFIER|ppiC1|PA1996|transcript|AAG05384.1|protein_coding||c.-4534_-4533insG|||||4534|,GC|upstream_gene_variant|MODIFIER|PA1997|PA1997|transcript|AAG05385.1|protein_coding||c.-2521_-2520insG|||||2521|,GC|upstream_gene_variant|MODIFIER|dhcR|PA1998|transcri…
2195457	G	GC	ANN=GC|upstream_gene_variant|MODIFIER|bdhA|PA2003|transcript|AAG05391.1|protein_coding||c.-4604_-4603insG|||||4604|,GC|upstream_gene_variant|MODIFIER|PA2004|PA2004|transcript|AAG05392.1|protein_coding||c.-3176_-3175insG|||||3176|,GC|upstream_gene_variant|MODIFIER|PA2005|PA2005|transcript|AAG05393.1|protein_coding||c.-1469_-1468insG|||||1469|,GC|upstream_gene_variant|MODIFIER|PA2006|PA2006|transcr…
2239547	T	G	ANN=G|upstream_gene_variant|MODIFIER|PA2044|PA2044|transcript|AAG05432.1|protein_coding||c.-1181A>C|||||1181|,G|upstream_gene_variant|MODIFIER|PA2045|PA2045|transcript|AAG05433.1|protein_coding||c.-746A>C|||||746|,G|upstream_gene_variant|MODIFIER|PA2046|PA2046|transcript|AAG05434.1|protein_coding||c.-280A>C|||||280|,G|upstream_gene_variant|MODIFIER|PA2048|PA2048|transcript|AAG05436.1|protein_codi…
2239555	A	AG	ANN=AG|upstream_gene_variant|MODIFIER|PA2044|PA2044|transcript|AAG05432.1|protein_coding||c.-1190_-1189insC|||||1190|,AG|upstream_gene_variant|MODIFIER|PA2045|PA2045|transcript|AAG05433.1|protein_coding||c.-755_-754insC|||||755|,AG|upstream_gene_variant|MODIFIER|PA2046|PA2046|transcript|AAG05434.1|protein_coding||c.-289_-288insC|||||289|,AG|upstream_gene_variant|MODIFIER|PA2048|PA2048|transcript|…
2342110	C	CT	ANN=CT|upstream_gene_variant|MODIFIER|PA2126|PA2126|transcript|AAG05514.1|protein_coding||c.-2124_-2123insA|||||2124|,CT|upstream_gene_variant|MODIFIER|PA2127|PA2127|transcript|AAG05515.1|protein_coding||c.-471_-470insA|||||471|,CT|upstream_gene_variant|MODIFIER|cupA1|PA2128|transcript|AAG05516.1|protein_coding||c.-383_-382insT|||||382|,CT|upstream_gene_variant|MODIFIER|cupA2|PA2129|transcript|AA…
2355771	A	AG	ANN=AG|frameshift_variant|HIGH|PA2139|PA2139|transcript|AAG05527.1|protein_coding|1/1|c.88_89insG|p.Thr30fs|89/123|89/123|30/40||,AG|upstream_gene_variant|MODIFIER|PA2136|PA2136|transcript|AAG05524.1|protein_coding||c.-3342_-3341insC|||||3342|,AG|upstream_gene_variant|MODIFIER|PA2140|PA2140|transcript|AAG05528.1|protein_coding||c.-147_-146insG|||||146|,AG|upstream_gene_variant|MODIFIER|PA2141|PA2…
2356681	GC	G	ANN=G|frameshift_variant|HIGH|PA2141|PA2141|transcript|AAG05529.1|protein_coding|1/1|c.517delC|p.Leu173fs|517/549|517/549|173/182||INFO_REALIGN_3_PRIME,G|upstream_gene_variant|MODIFIER|PA2136|PA2136|transcript|AAG05524.1|protein_coding||c.-4252delG|||||4252|,G|upstream_gene_variant|MODIFIER|PA2142|PA2142|transcript|AAG05530.1|protein_coding||c.-31delC|||||31|,G|upstream_gene_variant|MODIFIER|PA21…
2532046	G	GC	ANN=GC|upstream_gene_variant|MODIFIER|PA2296|PA2296|transcript|AAG05684.1|protein_coding||c.-4770_-4769insG|||||4770|,GC|upstream_gene_variant|MODIFIER|PA2297|PA2297|transcript|AAG05685.1|protein_coding||c.-4390_-4389insG|||||4390|,GC|upstream_gene_variant|MODIFIER|PA2298|PA2298|transcript|AAG05686.1|protein_coding||c.-2580_-2579insG|||||2580|,GC|upstream_gene_variant|MODIFIER|PA2299|PA2299|trans…
2669175	G	C	ANN=C|missense_variant|MODERATE|pvdJ|PA2400|transcript|AAG05788.1|protein_coding|1/1|c.2455C>G|p.Pro819Ala|2455/6474|2455/6474|819/2157||,C|upstream_gene_variant|MODIFIER|pvdD|PA2399|transcript|AAG05787.1|protein_coding||c.-4031C>G|||||4031|WARNING_TRANSCRIPT_NO_START_CODON,C|downstream_gene_variant|MODIFIER|PA2402|PA2402|transcript|AAG05790.1|protein_coding||c.*2554C>G|||||2554|
2753522	G	GC	ANN=GC|frameshift_variant|HIGH|PA2452|PA2452|transcript|AAG05840.1|protein_coding|1/1|c.923_924insG|p.His308fs|923/927|923/927|308/308||,GC|upstream_gene_variant|MODIFIER|PA2449|PA2449|transcript|AAG05837.1|protein_coding||c.-1860_-1859insG|||||1860|,GC|upstream_gene_variant|MODIFIER|PA2450|PA2450|transcript|AAG05838.1|protein_coding||c.-861_-860insG|||||861|,GC|upstream_gene_variant|MODIFIER|PA2…
2807693	TCGGCCAGC	T	ANN=T|frameshift_variant|HIGH|mexT|PA2492|transcript|AAG05880.1|protein_coding|1/1|c.240_247delGCCGGCCA|p.Gln80fs|240/1044|240/1044|80/347||INFO_REALIGN_3_PRIME,T|upstream_gene_variant|MODIFIER|PA2484|PA2484|transcript|AAG05872.1|protein_coding||c.-4385_-4378delGCTGGCCG|||||4378|,T|upstream_gene_variant|MODIFIER|PA2487|PA2487|transcript|AAG05875.1|protein_coding||c.-3569_-3562delGCTGGCCG|||||3562…
2807982	T	A	ANN=A|missense_variant|MODERATE|mexT|PA2492|transcript|AAG05880.1|protein_coding|1/1|c.514T>A|p.Phe172Ile|514/1044|514/1044|172/347||,A|upstream_gene_variant|MODIFIER|PA2484|PA2484|transcript|AAG05872.1|protein_coding||c.-4666A>T|||||4666|,A|upstream_gene_variant|MODIFIER|PA2487|PA2487|transcript|AAG05875.1|protein_coding||c.-3850A>T|||||3850|,A|upstream_gene_variant|MODIFIER|PA2491|PA2491|transc…
3016844	G	GC	ANN=GC|frameshift_variant|HIGH|PA2668|PA2668|transcript|AAG06056.1|protein_coding|1/1|c.40dupG|p.Ala14fs|40/210|40/210|14/69||,GC|upstream_gene_variant|MODIFIER|PA2662|PA2662|transcript|AAG06050.1|protein_coding||c.-4552dupG|||||4552|WARNING_TRANSCRIPT_NO_START_CODON,GC|upstream_gene_variant|MODIFIER|ppyR|PA2663|transcript|AAG06051.1|protein_coding||c.-4308dupG|||||4308|,GC|upstream_gene_variant|…
3083196	A	AG	ANN=AG|frameshift_variant|HIGH|PA2727|PA2727|transcript|AAG06115.1|protein_coding|1/1|c.3347_3348insG|p.His1116fs|3348/3633|3348/3633|1116/1210||,AG|upstream_gene_variant|MODIFIER|PA2728|PA2728|transcript|AAG06116.1|protein_coding||c.-289_-288insG|||||288|,AG|upstream_gene_variant|MODIFIER|PA2729|PA2729|transcript|AAG06117.1|protein_coding||c.-2946_-2945insG|||||2945|,AG|downstream_gene_variant|M…
3919508	G	GC	ANN=GC|upstream_gene_variant|MODIFIER|PA3497|PA3497|transcript|AAG06885.1|protein_coding||c.-4172_-4171insG|||||4172|,GC|upstream_gene_variant|MODIFIER|PA3498|PA3498|transcript|AAG06886.1|protein_coding||c.-2746_-2745insG|||||2746|,GC|upstream_gene_variant|MODIFIER|PA3499|PA3499|transcript|AAG06887.1|protein_coding||c.-2297_-2296insG|||||2297|WARNING_TRANSCRIPT_NO_START_CODON,GC|upstream_gene_var…
4212201	A	G	ANN=G|missense_variant|MODERATE|PA3760|PA3760|transcript|AAG07147.1|protein_coding|1/1|c.1907A>G|p.His636Arg|1907/2529|1907/2529|636/842||,G|upstream_gene_variant|MODIFIER|PA3761|PA3761|transcript|AAG07148.1|protein_coding||c.-647A>G|||||647|,G|downstream_gene_variant|MODIFIER|PA3757|PA3757|transcript|AAG07144.1|protein_coding||c.*4050A>G|||||4050|,G|downstream_gene_variant|MODIFIER|PA3758|PA3758…
4344266	A	G	ANN=G|synonymous_variant|LOW|narK1|PA3877|transcript|AAG07264.1|protein_coding|1/1|c.570T>C|p.Leu190Leu|570/1296|570/1296|190/431||,G|upstream_gene_variant|MODIFIER|narG|PA3875|transcript|AAG07262.1|protein_coding||c.-2220T>C|||||2220|,G|upstream_gene_variant|MODIFIER|narK2|PA3876|transcript|AAG07263.1|protein_coding||c.-738T>C|||||738|,G|upstream_gene_variant|MODIFIER|narX|PA3878|transcript|AAG0…
4448855	C	G	ANN=G|upstream_gene_variant|MODIFIER|PA3968|PA3968|transcript|AAG07355.1|protein_coding||c.-1861G>C|||||1861|WARNING_TRANSCRIPT_NO_START_CODON,G|downstream_gene_variant|MODIFIER|PA3964|PA3964|transcript|AAG07351.1|protein_coding||c.*4259C>G|||||4259|,G|downstream_gene_variant|MODIFIER|P24|EBG00001435457|transcript|EBT00001813399.1|lincRNA||n.*3903C>G|||||3903|,G|downstream_gene_variant|MODIFIER|P…
4448856	G	C	ANN=C|upstream_gene_variant|MODIFIER|PA3968|PA3968|transcript|AAG07355.1|protein_coding||c.-1862C>G|||||1862|WARNING_TRANSCRIPT_NO_START_CODON,C|downstream_gene_variant|MODIFIER|PA3964|PA3964|transcript|AAG07351.1|protein_coding||c.*4260G>C|||||4260|,C|downstream_gene_variant|MODIFIER|P24|EBG00001435457|transcript|EBT00001813399.1|lincRNA||n.*3904G>C|||||3904|,C|downstream_gene_variant|MODIFIER|P…
4539468	G	GC	ANN=GC|frameshift_variant|HIGH|PA4059|PA4059|transcript|AAG07446.1|protein_coding|1/1|c.314dupC|p.Arg106fs|315/378|315/378|105/125||WARNING_TRANSCRIPT_NO_START_CODON&INFO_REALIGN_3_PRIME,GC|upstream_gene_variant|MODIFIER|ribE|PA4053|transcript|AAG07440.1|protein_coding||c.-4877dupG|||||4877|,GC|upstream_gene_variant|MODIFIER|ribB|PA4054|transcript|AAG07441.1|protein_coding||c.-3662dupG|||||3662|,…
4869855	T	G	ANN=G|missense_variant|MODERATE|PA4341|PA4341|transcript|AAG07729.1|protein_coding|1/1|c.474A>C|p.Glu158Asp|474/771|474/771|158/256||,G|upstream_gene_variant|MODIFIER|PA4335|PA4335|transcript|AAG07723.1|protein_coding||c.-4882A>C|||||4882|,G|upstream_gene_variant|MODIFIER|PA4336|PA4336|transcript|AAG07724.1|protein_coding||c.-4277A>C|||||4277|WARNING_TRANSCRIPT_NO_START_CODON,G|upstream_gene_vari…
4888194	A	AG	ANN=AG|frameshift_variant|HIGH|PA4360|PA4360|transcript|AAG07748.1|protein_coding|1/1|c.1_2insC|p.Val1fs|1/474|1/474|1/157||WARNING_TRANSCRIPT_NO_START_CODON,AG|upstream_gene_variant|MODIFIER|PA4357|PA4357|transcript|AAG07745.1|protein_coding||c.-3234_-3233insC|||||3234|,AG|upstream_gene_variant|MODIFIER|PA4358|PA4358|transcript|AAG07746.1|protein_coding||c.-934_-933insC|||||934|,AG|upstream_gene…
4924552	C	G	ANN=G|missense_variant|MODERATE|PA4394|PA4394|transcript|AAG07782.1|protein_coding|1/1|c.532G>C|p.Val178Leu|532/837|532/837|178/278||,G|upstream_gene_variant|MODIFIER|PA4390|PA4390|transcript|AAG07778.1|protein_coding||c.-3686G>C|||||3686|WARNING_TRANSCRIPT_NO_START_CODON,G|upstream_gene_variant|MODIFIER|PA4391|PA4391|transcript|AAG07779.1|protein_coding||c.-2570G>C|||||2570|,G|upstream_gene_vari…
4924553	G	C	ANN=C|synonymous_variant|LOW|PA4394|PA4394|transcript|AAG07782.1|protein_coding|1/1|c.531C>G|p.Pro177Pro|531/837|531/837|177/278||,C|upstream_gene_variant|MODIFIER|PA4390|PA4390|transcript|AAG07778.1|protein_coding||c.-3687C>G|||||3687|WARNING_TRANSCRIPT_NO_START_CODON,C|upstream_gene_variant|MODIFIER|PA4391|PA4391|transcript|AAG07779.1|protein_coding||c.-2571C>G|||||2571|,C|upstream_gene_variant…
5033101	G	GC	ANN=GC|upstream_gene_variant|MODIFIER|PA4492|PA4492|transcript|AAG07880.1|protein_coding||c.-4871_-4870insG|||||4871|,GC|upstream_gene_variant|MODIFIER|roxR|PA4493|transcript|AAG07881.1|protein_coding||c.-4148_-4147insG|||||4148|,GC|upstream_gene_variant|MODIFIER|roxS|PA4494|transcript|AAG07882.1|protein_coding||c.-2854_-2853insG|||||2854|,GC|upstream_gene_variant|MODIFIER|PA4497|PA4497|transcrip…
5036891	A	C	ANN=C|upstream_gene_variant|MODIFIER|PA4498|PA4498|transcript|AAG07886.1|protein_coding||c.-814T>G|||||814|,C|upstream_gene_variant|MODIFIER|PA4500|PA4500|transcript|AAG07888.1|protein_coding||c.-183A>C|||||183|,C|upstream_gene_variant|MODIFIER|opdP|PA4501|transcript|AAG07889.1|protein_coding||c.-2010A>C|||||2010|WARNING_TRANSCRIPT_NO_START_CODON,C|upstream_gene_variant|MODIFIER|PA4502|PA4502|tra…
5071543	AACTG	A	ANN=A|upstream_gene_variant|MODIFIER|PA4523|PA4523|transcript|AAG07911.1|protein_coding||c.-3801_-3798delCAGT|||||3798|,A|upstream_gene_variant|MODIFIER|PA4524.1|PA4524.1|transcript|PA4524.1-1.1|protein_coding||c.-2540_-2537delCAGT|||||2537|WARNING_TRANSCRIPT_MULTIPLE_STOP_CODONS,A|upstream_gene_variant|MODIFIER|pilA|PA4525|transcript|AAG07913.1|protein_coding||c.-2016_-2013delCAGT|||||2013|,A|up…
5472415	C	CG	ANN=CG|upstream_gene_variant|MODIFIER|PA4870|PA4870|transcript|AAG08255.1|protein_coding||c.-4133_-4132insC|||||4133|,CG|upstream_gene_variant|MODIFIER|PA4872|PA4872|transcript|AAG08257.1|protein_coding||c.-2438_-2437insC|||||2438|,CG|upstream_gene_variant|MODIFIER|PA4874|PA4874|transcript|AAG08259.1|protein_coding||c.-374_-373insC|||||374|,CG|upstream_gene_variant|MODIFIER|PA4875|PA4875|transcri…
5655220	C	CCGG	ANN=CCGG|conservative_inframe_insertion|MODERATE|PA5024|PA5024|transcript|AAG08409.1|protein_coding|1/1|c.418_420dupGGC|p.Gly140dup|421/717|421/717|141/238||WARNING_TRANSCRIPT_NO_START_CODON&INFO_REALIGN_3_PRIME,CCGG|upstream_gene_variant|MODIFIER|metY|PA5025|transcript|AAG08410.1|protein_coding||c.-428_-427insCGG|||||427|,CCGG|upstream_gene_variant|MODIFIER|PA5026|PA5026|transcript|AAG08411.1|pr…
5743461	C	G	ANN=G|synonymous_variant|LOW|hutU|PA5100|transcript|AAG08485.1|protein_coding|1/1|c.1293G>C|p.Thr431Thr|1293/1680|1293/1680|431/559||WARNING_TRANSCRIPT_NO_START_CODON,G|upstream_gene_variant|MODIFIER|PA5097|PA5097|transcript|AAG08482.1|protein_coding||c.-3626G>C|||||3626|,G|upstream_gene_variant|MODIFIER|hutH|PA5098|transcript|AAG08483.1|protein_coding||c.-2034G>C|||||2034|,G|upstream_gene_varian…
5743462	G	C	ANN=C|missense_variant|MODERATE|hutU|PA5100|transcript|AAG08485.1|protein_coding|1/1|c.1292C>G|p.Thr431Arg|1292/1680|1292/1680|431/559||WARNING_TRANSCRIPT_NO_START_CODON,C|upstream_gene_variant|MODIFIER|PA5097|PA5097|transcript|AAG08482.1|protein_coding||c.-3627C>G|||||3627|,C|upstream_gene_variant|MODIFIER|hutH|PA5098|transcript|AAG08483.1|protein_coding||c.-2035C>G|||||2035|,C|upstream_gene_var…
6079222	A	G	ANN=G|synonymous_variant|LOW|dgcB|PA5399|transcript|AAG08784.1|protein_coding|1/1|c.1179A>G|p.Leu393Leu|1179/1962|1179/1962|393/653||,G|upstream_gene_variant|MODIFIER|PA5400|PA5400|transcript|AAG08785.1|protein_coding||c.-1148A>G|||||1148|,G|upstream_gene_variant|MODIFIER|PA5401|PA5401|transcript|AAG08786.1|protein_coding||c.-2170A>G|||||2170|,G|upstream_gene_variant|MODIFIER|PA5402|PA5402|transc…
6098781	G	C	ANN=C|synonymous_variant|LOW|soxA|PA5418|transcript|AAG08803.1|protein_coding|1/1|c.1758G>C|p.Gly586Gly|1758/3018|1758/3018|586/1005||,C|upstream_gene_variant|MODIFIER|PA5414|PA5414|transcript|AAG08799.1|protein_coding||c.-4973C>G|||||4973|,C|upstream_gene_variant|MODIFIER|soxG|PA5419|transcript|AAG08804.1|protein_coding||c.-1354G>C|||||1354|,C|upstream_gene_variant|MODIFIER|purU2|PA5420|transcri…
6115455	T	G	ANN=G|missense_variant|MODERATE|mtr|PA5434|transcript|AAG08819.1|protein_coding|1/1|c.858A>C|p.Lys286Asn|858/1254|858/1254|286/417||WARNING_TRANSCRIPT_NO_START_CODON,G|upstream_gene_variant|MODIFIER|PA5430|PA5430|transcript|AAG08815.1|protein_coding||c.-3193A>C|||||3193|,G|upstream_gene_variant|MODIFIER|PA5431|PA5431|transcript|AAG08816.1|protein_coding||c.-1681A>C|||||1681|,G|upstream_gene_varia…

## Sheet: Table S5 Site rates of LasR
site	synonymous	non-synonymous
1	3.30668	0.382813
2	0.625976	0.421682
3	0.571248	0.438438
4	0.468925	0.428747
5	0.741133	0.438144
6	0.463584	1.27457
7	0.522728	0.363001
8	0.468951	0.420758
9	1.05157	0.448779
10	0.52447	0.927207
11	0.597704	0.459229
12	0.625979	0.425334
13	0.548343	0.405907
14	0.522703	0.388302
15	8.98178	0.809838
16	0.59774	0.441756
17	0.571613	0.807855
18	4.23411	0.455934
19	3.18772	1.14643
20	0.741456	0.406042
21	0.627027	0.766841
22	0.715714	0.404135
23	0.499365	2.90682
24	1.0578	0.919845
25	1.05095	0.432548
26	3.30668	0.382812
27	0.672502	0.76661
28	0.740631	0.405602
29	0.74113	0.438144
30	0.838933	0.424763
31	3.51564	3.1602
32	3.51564	3.1602
33	1.10761	1.36095
34	1.95585	0.380023
35	0.66978	0.397406
36	4.22014	0.439585
37	0.715714	0.404135
38	22.997	1.36081
39	2.38361	0.381782
40	0.626009	0.433498
41	0.526692	0.481544
42	2.37918	0.447012
43	0.854969	0.413205
44	1.05095	0.432548
45	0.74113	0.438144
46	2.41687	0.408962
47	1.05243	0.481332
48	0.74113	0.438144
49	0.746224	0.766566
50	1.05156	0.448779
51	2.42126	0.432377
52	0.625975	0.421682
53	0.740016	0.378148
54	0.715382	1.09906
55	0.625994	0.428526
56	1.5043	0.43392
57	0.745797	0.783543
58	0.746227	0.766265
59	0.669939	0.414121
60	0.625975	0.421682
61	0.625975	0.421682
62	3.03913	1.80712
63	0.585041	2.9252
64	1.05156	0.448779
65	0.522659	0.410156
66	0.71552	1.90523
67	0.745148	0.804013
68	0.783718	3.16257
69	0.839437	0.763206
70	2.8503	1.88204
71	3.51564	3.1602
72	3.51564	3.1602
73	3.51564	3.1602
74	29.4217	41.5525
75	0.626009	0.433498
76	2.00988	0.758857
77	0.672503	0.76657
78	0.634403	0.433567
79	0.626788	0.783077
80	0.656953	4.47288
81	8.30596	0.737988
82	0.669952	0.413954
83	0.603387	2.00752
84	1.01205	0.390764
85	1.96338	0.430831
86	3.51564	3.1602
87	0.51464	1.40941
88	1.50024	0.414768
89	1.05395	0.481766
90	0.740631	0.405602
91	1.19819	0.428266
92	0.524238	0.926982
93	0.648727	1.82563
94	0.979469	0.390892
95	2.37673	0.381759
96	3.18622	1.14277
97	1.34885	0.458572
98	5.25913	0.426062
99	0.625818	0.389087
100	0.715714	0.404135
101	3.51564	3.1602
102	0.740946	0.422099
103	1.05243	0.481332
104	1.66391	0.415611
105	1.12154	0.489819
106	1.05095	0.432548
107	1.02945	1.62816
108	0.741027	0.429783
109	1.05157	0.448779
110	0.740019	0.378148
111	0.740019	0.378148
112	6.03029	0.454319
113	1.32575	0.458406
114	0.605255	1.91934
115	0.673249	0.715195
116	3.97191	0.430085
117	0.62702	0.767262
118	1.5043	0.43392
119	0.515934	1.6524
120	0.670055	0.42856
121	1.01342	0.421192
122	0.620636	3.11387
123	0.99703	0.911993
124	0.607342	1.82091
125	3.30668	0.382812
126	0.665778	1.15372
127	0.998082	0.930294
128	1.00465	1.1447
129	3.51564	3.1602
130	3.51564	3.1602
131	0.816194	1.25077
132	14.3111	0.440629
133	0.625979	0.425334
134	0.626009	0.433498
135	0.597704	0.459229
136	0.625908	0.420584
137	0.60259	2.0615
138	5.31086	0.752477
139	0.996128	0.910523
140	2.01167	1.08277
141	1.57119	0.760449
142	0.741945	0.406067
143	0.670056	0.428765
144	1.40459	0.460002
145	0.672718	0.770363
146	1.4046	0.4604
147	0.73673	1.22896
148	1.54894	0.434342
149	0.620744	1.19846
150	5.99739	0.454344
151	1.61562	0.422751
152	1.96342	0.43063
153	0.83928	0.424342
154	2.41085	0.381926
155	3.30668	0.382813
156	6.03029	0.454319
157	1.79974	0.399471
158	1.61595	0.429755
159	0.524238	0.926982
160	0.669939	0.414121
161	3.92605	0.737995
162	5.869	1.42564
163	3.30993	0.41705
164	3.30668	0.382812
165	0.626996	0.764609
166	1.06909	0.787953
167	0.74113	0.438144
168	0.745971	0.766778
169	0.548317	0.421685
170	0.499463	2.89519
171	4.22772	0.487314
172	0.740631	0.405602
173	1.70887	0.77987
174	0.625975	0.421682
175	0.548216	0.453999
176	3.91823	0.877717
177	0.625975	0.421682
178	0.740016	0.378148
179	0.598728	0.860086
180	0.522659	0.410156
181	1.8019	0.415854
182	1.61593	0.429755
183	0.746714	0.73637
184	1.40429	0.44264
185	1.80191	0.415854
186	0.670055	0.428561
187	0.856175	1.23125
188	1.97248	0.477055
189	0.607965	1.82181
190	0.740631	0.405602
191	0.549878	6.58534
192	6.07586	0.81186
193	1.05095	0.432548
194	0.596504	0.860413
195	1.95608	0.77533
196	2.59699	0.803569
197	1.05243	0.481332
198	3.03758	1.80442
199	0.680454	2.95523
200	1.5368	0.759231
201	0.715714	0.404135
202	0.550776	5.53238
203	6.72536	0.776056
204	0.571411	3.708
205	0.519942	1.02671
206	3.29495	0.74863
207	0.926568	7.10505
208	0.914045	0.932087
209	1.78908	1.59421
210	0.839196	0.778526
211	0.716266	1.09793
212	0.747367	0.689743
213	0.741027	0.429606
214	0.743612	1.00458
215	0.672618	0.71544
216	0.596504	0.860412
217	0.627025	0.766965
218	1.02226	0.746987
219	0.673734	0.784074
220	5.63431	1.16052
221	0.745989	0.980512
222	0.957429	1.7506
223	3.30674	0.383327
224	0.548738	0.454506
225	8.35169	0.737823
226	0.956453	1.59081
227	0.573224	4.33257
228	0.628906	1.27119
229	1.04967	1.25124
230	5.44141	2.74465
231	0.468001	0.797398
232	1.86519	1.98525
233	0.628041	0.750589
234	0.596923	2.30231
235	0.55457	5.25606
236	1.44648	1.19033
237	1.03723	3.04697
238	1.65767	1.17027
239	0.605742	1.92644
240	0.514714	0.389332
241	3.51564	3.1602
242	3.51564	3.1602
243	3.33247	0.683292
244	16.5812	1.12013
245	0.46941	0.429256
246	0.523166	0.410509
247	0.571116	0.80775
248	0.432432	4.34394
249	0.468179	0.767898
250	0.949169	1.01883
251	0.468306	0.752381
252	0.626574	0.421093
253	3.51564	3.1602

## Sheet: Table S6 Site rates of MexT
site	synonymous	non-synonymous
1	3.5298	0.310321
2	0.479808	0.376611
3	0.723091	0.360971
4	0.494588	0.325677
5	0.494315	0.358353
6	0.479808	0.376611
7	3.99353	6.49216
8	0.723378	0.376356
9	2.05816	0.374129
10	1.8131	0.727076
11	0.956079	0.365842
12	2.43795	0.375489
13	2.42781	0.367711
14	0.759987	0.325802
15	0.723378	0.376356
16	6.04797	0.390981
17	0.729482	0.719277
18	0.730096	0.680489
19	0.675946	0.347186
20	0.956079	0.365842
21	0.509556	0.369031
22	0.761559	0.617088
23	0.479842	0.372604
24	0.955172	0.354953
25	0.723131	0.363002
26	0.952442	0.664893
27	0.727346	2.36667
28	0.62583	8.82179
29	0.64406	0.379667
30	0.514248	0.38619
31	0.953478	0.382322
32	0.479808	0.376611
33	0.474157	0.396679
34	0.731696	1.09843
35	0.476927	0.72036
36	0.509583	0.365596
37	0.952591	0.325921
38	0.951112	0.35245
39	1.11244	0.352986
40	0.730282	0.714074
41	0.488164	1.13767
42	0.544121	0.354316
43	0.676229	0.376281
44	0.54431	0.325225
45	0.500279	0.40569
46	0.479808	0.376611
47	0.676121	0.364576
48	0.676229	0.376281
49	0.479823	0.374811
50	0.500279	0.40569
51	0.480102	0.342002
52	1.12736	0.663961
53	0.479808	0.376611
54	0.479907	0.364873
55	0.494315	0.358353
56	0.479823	0.374811
57	0.479938	0.361184
58	0.500279	0.40569
59	1.00576	1.7546
60	0.44507	19.4965
61	0.494315	0.358353
62	0.50959	0.36473
63	0.933295	0.403035
64	0.675802	0.333906
65	0.978716	0.734724
66	0.866207	0.372609
67	0.981157	0.667326
68	0.67906	0.719128
69	0.729462	0.714587
70	2.56331	0.716245
71	0.52205	0.329737
72	0.544121	0.354316
73	0.480169	0.334136
74	0.48003	0.361183
75	0.479899	0.376673
76	0.728203	0.411572
77	0.561508	0.408034
78	0.731876	0.787205
79	2.529	0.367155
80	1.08978	0.38759
81	0.74368	0.400156
82	0.81421	0.75636
83	0.912052	0.631902
84	47.963	0.675507
85	0.729335	0.689578
86	0.676121	0.364576
87	1.27099	0.39482
88	0.675946	0.347186
89	0.729625	0.71405
90	0.573443	0.396246
91	2.47269	0.715395
92	0.675802	0.333906
93	0.573443	0.396246
94	0.952841	0.32863
95	4.92465	0.36473
96	4.62327	0.364027
97	0.676229	0.376281
98	0.573443	0.396246
99	0.952841	0.32863
100	2.3812	0.363855
101	1.5062	0.372661
102	0.722539	0.333976
103	0.989381	0.363587
104	0.723344	0.374562
105	0.952313	0.322933
106	3.5298	0.310321
107	45.5453	0.425865
108	0.723378	0.376356
109	0.722539	0.333976
110	0.676121	0.364576
111	0.95375	0.401181
112	0.729335	0.689579
113	0.954664	0.382562
114	5.03497	0.367157
115	4.23172	0.330817
116	0.952841	0.32863
117	0.723162	0.36465
118	0.956079	0.365842
119	1.29807	0.394735
120	1.82648	0.348645
121	2.02371	0.377996
122	0.679401	0.689818
123	0.573443	0.396246
124	16.597	0.705898
125	0.722706	0.341829
126	0.890587	0.322894
127	0.722706	0.341829
128	0.722539	0.333976
129	0.729337	0.689814
130	3.5298	0.310321
131	14.6309	0.362038
132	2.4511	0.377764
133	2.42786	0.367711
134	0.952313	0.322933
135	0.951112	0.35245
136	0.952841	0.32863
137	0.494315	0.358353
138	0.676229	0.376281
139	0.676121	0.364576
140	0.722539	0.333976
141	0.952313	0.322933
142	0.722539	0.333976
143	0.679748	1.09442
144	0.676086	0.360897
145	0.952841	0.32863
146	2.4312	0.377675
147	19.2907	0.362295
148	10.6171	1.9442
149	0.888346	0.370409
150	0.722706	0.341829
151	0.981159	0.667326
152	3.86695	1.02493
153	0.72942	0.681042
154	0.951112	0.35245
155	4.89662	0.337726
156	2.54808	0.68797
157	0.573443	0.396246
158	15.4941	0.791599
159	6.11771	0.735996
160	0.723378	0.376356
161	0.573443	0.396246
162	2.32088	0.376577
163	2.43879	0.377702
164	0.723344	0.374562
165	0.573443	0.396246
166	0.723344	0.374562
167	27.1139	0.739029
168	3.87757	0.359643
169	1.89087	0.689261
170	2.01156	0.377951
171	0.676105	0.362928
172	0.911125	0.608413
173	0.723091	0.360971
174	3.90811	2.43132
175	0.7233	0.372361
176	0.729285	0.681288
177	0.676086	0.360897
178	0.723344	0.374562
179	0.729627	0.714173
180	0.723162	0.36465
181	5.46926	0.336347
182	0.910752	0.342062
183	0.613018	1.21929
184	0.514248	0.38619
185	3.5298	0.310321
186	0.676229	0.376281
187	0.952591	0.325921
188	0.573443	0.396246
189	0.573443	0.396246
190	0.723162	0.36465
191	2.01667	0.348839
192	2.13312	1.07658
193	4.10285	0.66922
194	12.3339	0.349263
195	0.675946	0.347186
196	0.676086	0.360897
197	0.729479	0.685735
198	0.723091	0.360971
199	4.79176	0.331676
200	0.954244	0.344218
201	0.722539	0.333976
202	0.955172	0.354953
203	2.49542	0.356558
204	0.573443	0.396246
205	0.676229	0.376281
206	0.723162	0.36465
207	0.952591	0.325921
208	0.723162	0.36465
209	0.948588	0.323706
210	0.729626	0.71433
211	4.6253	0.332135
212	2.51499	0.630066
213	0.679537	0.680934
214	0.729626	0.714173
215	0.723344	0.374562
216	0.952313	0.322933
217	0.948588	0.323706
218	0.676229	0.376281
219	0.948588	0.323706
220	4.21136	0.330078
221	0.729595	0.708366
222	0.723344	0.374562
223	0.723162	0.36465
224	4.8297	0.36451
225	2.41971	0.344745
226	6.03668	0.706759
227	2.43941	0.379504
228	0.723131	0.363002
229	41.863	0.456904
230	0.57169	0.781027
231	0.722539	0.333976
232	0.7233	0.372361
233	0.955172	0.354953
234	0.955172	0.354953
235	36.8059	0.403504
236	4.83684	0.34113
237	0.676121	0.364576
238	1.79453	0.80502
239	0.676229	0.376281
240	0.982571	0.691463
241	2.01849	0.366276
242	1.29107	0.776015
243	0.677121	1.90712
244	0.722706	0.341829
245	0.952841	0.32863
246	17.6212	0.408291
247	0.729479	0.685735
248	0.955172	0.354953
249	0.7233	0.372361
250	0.952313	0.322933
251	0.730799	1.95377
252	0.952841	0.32863
253	0.723091	0.360971
254	0.981167	0.66752
255	4.85699	0.362039
256	20.2697	0.701594
257	1.29625	0.775954
258	11.9867	0.697134
259	1.1549	0.324167
260	0.952841	0.32863
261	0.723131	0.363002
262	0.723344	0.374562
263	4.22195	0.615897
264	0.723344	0.374562
265	0.948588	0.323706
266	0.680499	1.0645
267	0.723091	0.360971
268	1.26988	0.394918
269	2.09257	0.690075
270	1.99112	0.362499
271	1.99483	0.377889
272	0.953478	0.382322
273	0.978906	0.617685
274	0.952591	0.325921
275	0.730985	1.95239
276	7.30858	0.392782
277	12.0803	1.11788
278	0.722539	0.333976
279	0.7233	0.372361
280	19.5818	0.432035
281	7.51947	0.385085
282	0.730067	0.686218
283	0.723242	0.334248
284	0.98197	0.667892
285	0.890597	0.323043
286	4.20656	0.330362
287	0.729335	0.689578
288	19.6432	0.376577
289	2.13826	1.06343
290	0.723378	0.376356
291	0.955172	0.354953
292	0.980771	0.645678
293	2.35369	0.367454
294	0.723162	0.36465
295	13.5149	0.416733
296	2.04935	0.366387
297	0.573443	0.396246
298	0.890587	0.322894
299	0.729337	0.689847
300	6.64546	1.96171
301	0.731902	1.08144
302	0.731122	1.95849
303	16.6316	0.442979
304	2.45025	0.377774
305	0.723162	0.36465
306	0.97711	0.662012
307	0.980641	0.667349
308	12.6651	0.415256
309	0.676229	0.376281
310	0.952841	0.32863
311	0.951112	0.35245
312	0.722539	0.333976
313	38.4703	0.443692
314	0.723162	0.36465
315	0.952841	0.32863
316	0.544121	0.354316
317	1.2715	0.394974
318	5.83082	0.361787
319	3.5298	0.310321
320	11.5442	0.400438
321	4.07802	0.697518
322	2.35679	0.37741
323	5.8128	0.378152
324	3.90811	2.43132
325	0.723162	0.36465
326	0.953478	0.382322
327	0.955172	0.354953
328	0.952591	0.325921
329	16.7791	0.399441
330	2.0049	0.377927
331	49.9843	1.24616
332	0.544121	0.354316
333	0.729791	0.714149
334	3.61437	0.371391
335	1.26959	0.394967
336	0.731638	1.18698
337	0.678751	0.65211
338	0.64406	0.379667
339	0.890587	0.322894
340	0.952313	0.322933
341	3.5298	0.310321
342	5.09747	0.625994
343	0.890587	0.322894
344	0.729808	0.685389
345	1.70628	0.357148
346	10.4723	0.407951
347	14.0309	0.69741
348	0.914009	0.324092
349	0.7233	0.372361
350	3.90811	2.43132
